# Supplementary material for: (2E)-1-(Pyridin-2-yl)-3-(2,4,6-trimeth­oxy­phen­yl)prop-2-en-1-one
Source: Acta Crystallogr Sect E Struct Rep Online. 2011 Sep 30;67(Pt 10):o2789–90. doi: 10.1107/S1600536811039110 (PMC3201482; doi:10.1107/S1600536811039110)
Supplement: Supplementary file 2 [file e-67-o2789-Isup2.hkl]

# 
# h,k,l, Fc-squared, Fo-squared, sigma(Fo-squared) and status flag 
# 
data_I
_shelx_title ' tc26nm in Fdd2 (100K)' 
_shelx_refln_list_code          4 
_shelx_F_calc_maximum      532.06 
_exptl_crystal_F_000      2528.00 
_reflns_d_resolution_high  0.7108 
 
loop_ 
 _symmetry_equiv_pos_as_xyz 
 'x, y, z' 
 '-x, -y, z' 
 '-x+1/4, y+1/4, z+1/4' 
 'x+3/4, -y+3/4, z+1/4' 
 'x, y+1/2, z+1/2' 
 '-x, -y+1/2, z+1/2' 
 '-x+1/4, y+3/4, z+3/4' 
 'x+3/4, -y+5/4, z+3/4' 
 'x+1/2, y, z+1/2' 
 '-x+1/2, -y, z+1/2' 
 '-x+3/4, y+1/4, z+3/4' 
 'x+5/4, -y+3/4, z+3/4' 
 'x+1/2, y+1/2, z' 
 '-x+1/2, -y+1/2, z' 
 '-x+3/4, y+3/4, z+1/4' 
 'x+5/4, -y+5/4, z+1/4' 
 
_cell_length_a    31.5630 
_cell_length_b    44.5080 
_cell_length_c     3.9504 
_cell_angle_alpha  90.000 
_cell_angle_beta   90.000 
_cell_angle_gamma  90.000 
 
_shelx_F_squared_multiplier     1.000 
 
loop_ 
 _refln_index_h 
 _refln_index_k 
 _refln_index_l 
 _refln_F_squared_calc 
 _refln_F_squared_meas 
 _refln_F_squared_sigma 
 _refln_observed_status 
   4   0   0     2062.88     1814.11    162.92 o 
   8   0   0   283082.91   256714.13   8699.99 o 
  12   0   0     5871.73     5931.69    190.06 o 
  16   0   0    36867.72    38005.01   1062.10 o 
  20   0   0     3939.56     4303.32    149.43 o 
  24   0   0    10077.34    10928.06    335.76 o 
  28   0   0     2365.21     2261.33    131.71 o 
  32   0   0    15627.02    17106.32   1035.99 o 
  36   0   0      440.31      551.11    151.37 o 
  40   0   0      543.58      794.50    354.40 o 
  44   0   0        0.61      -86.28    178.06 o 
   2   2   0      211.60      -44.45     22.23 o 
   4   2   0      436.63      360.69     34.77 o 
   6   2   0    17525.04    16447.84    492.90 o 
   8   2   0    21142.58    20226.88    489.17 o 
  10   2   0      105.18       57.27     16.95 o 
  12   2   0    31077.77    30954.37    692.14 o 
  14   2   0    65506.87    68265.83   1366.50 o 
  16   2   0    32373.19    35452.83    700.99 o 
  18   2   0    29372.66    33272.92    660.99 o 
  20   2   0       71.35       87.74     23.58 o 
  22   2   0     1880.54     1959.99     62.93 o 
  24   2   0     2642.13     2600.15     80.34 o 
  26   2   0      146.46      119.30     40.24 o 
  28   2   0       62.33      -45.81     42.45 o 
  30   2   0       16.19      -39.28     53.98 o 
  32   2   0      556.33      390.28     77.18 o 
  34   2   0      116.98      126.87     73.32 o 
  36   2   0      289.85      241.39    101.98 o 
  38   2   0      127.60      177.87    107.19 o 
  40   2   0        5.84      -11.75    118.44 o 
  42   2   0      170.40      377.04    137.05 o 
  44   2   0       10.75     -102.92    125.69 o 
   0   4   0    24052.55    27519.19   1165.83 o 
   2   4   0     5919.36     5969.06    195.43 o 
   4   4   0   118997.48   116756.94   4378.27 o 
   6   4   0      259.26      218.89     25.72 o 
   8   4   0      456.67      468.99     33.32 o 
  10   4   0       82.11       31.37     16.31 o 
  12   4   0    16243.14    16665.27    352.37 o 
  14   4   0      150.21      148.31     20.37 o 
  16   4   0     4097.99     4205.57     98.46 o 
  18   4   0      544.64      601.60     33.26 o 
  20   4   0      109.56       76.56     23.48 o 
  22   4   0     1254.98     1377.44     52.44 o 
  24   4   0      494.73      477.55     39.68 o 
  26   4   0      442.10      306.43     48.93 o 
  28   4   0      568.23      389.99     53.20 o 
  30   4   0        3.39      -79.74     53.42 o 
  32   4   0     2405.08     2030.20    118.84 o 
  34   4   0      530.27      444.59     89.08 o 
  36   4   0      261.30       25.54     92.76 o 
  38   4   0      726.75      447.77    116.11 o 
  40   4   0        1.28       29.69    111.03 o 
  42   4   0       68.82       74.66    126.58 o 
  44   4   0      434.86      621.60    152.07 o 
   2   6   0    19664.44    20776.74    582.21 o 
   4   6   0    16488.50    15840.79    547.32 o 
   6   6   0      418.20      322.93     24.90 o 
   8   6   0    33919.80    30095.35    788.36 o 
  10   6   0      136.46       69.01     18.27 o 
  12   6   0      796.64      796.10     36.19 o 
  14   6   0     4794.87     5529.40    121.38 o 
  16   6   0      333.75      296.88     25.78 o 
  18   6   0     3391.67     3768.78     95.75 o 
  20   6   0     4546.01     4850.06    118.88 o 
  22   6   0       39.69       39.06     26.99 o 
  24   6   0    11920.09    12607.74    267.50 o 
  26   6   0      101.21       -2.50     37.51 o 
  28   6   0        0.22       17.05     44.24 o 
  30   6   0      969.58      888.75     91.93 o 
  32   6   0     5118.73     4758.81    199.44 o 
  34   6   0      262.49      242.58     81.22 o 
  36   6   0      154.05       30.38     95.64 o 
  38   6   0      544.16      358.06    114.73 o 
  40   6   0      837.24     1225.44    232.69 o 
  42   6   0      125.74      124.76    117.88 o 
  44   6   0      544.45      947.64    166.60 o 
   0   8   0    53301.50    61261.75   2582.81 o 
   2   8   0     2649.15     2757.82     98.05 o 
   4   8   0        0.93      -28.00     14.00 o 
   6   8   0    10108.60     9639.50    277.38 o 
   8   8   0      140.83      129.13     22.75 o 
  10   8   0      367.85      325.81     27.58 o 
  12   8   0        0.90       -9.11     17.46 o 
  14   8   0    40439.20    41153.68    827.85 o 
  16   8   0     6826.21     7310.06    162.37 o 
  18   8   0     3463.91     3658.09     94.30 o 
  20   8   0     3310.73     3391.06     91.57 o 
  22   8   0      521.11      423.59     37.29 o 
  24   8   0      115.99       40.04     32.07 o 
  26   8   0     2067.64     2051.37     97.69 o 
  28   8   0      769.45      563.56     57.90 o 
  30   8   0      164.97        7.35     60.58 o 
  32   8   0      463.58      319.04     77.92 o 
  34   8   0      654.28      714.47    103.02 o 
  36   8   0        6.06       89.06     96.07 o 
  38   8   0      254.04      -63.76     98.67 o 
  40   8   0     1102.93     1618.45    166.34 o 
  42   8   0      168.14      257.39    131.59 o 
  44   8   0       37.53       -8.73    133.34 o 
   2  10   0   187100.77   194684.08   5449.07 o 
   4  10   0    40149.04    37723.71    997.75 o 
   6  10   0     7597.34     7187.21    172.33 o 
   8  10   0      172.69      181.78     23.44 o 
  10  10   0    17056.12    15874.12    388.79 o 
  12  10   0     4548.27     4075.07    101.85 o 
  14  10   0    10787.91    10289.43    225.20 o 
  16  10   0      268.10      325.45     28.88 o 
  18  10   0     1935.20     1968.09     64.38 o 
  20  10   0     6492.26     5976.67    145.52 o 
  22  10   0     2445.66     2686.12     84.32 o 
  24  10   0      520.99      542.80     44.43 o 
  26  10   0        6.38      -25.40     36.66 o 
  28  10   0     1838.02     2050.95    110.75 o 
  30  10   0     2209.74     1800.43    114.02 o 
  32  10   0       42.74      123.73     69.18 o 
  34  10   0      518.87      535.08     95.73 o 
  36  10   0        8.61       26.15     84.60 o 
  38  10   0      717.52      721.19    129.81 o 
  40  10   0      173.95      165.88    113.34 o 
  42  10   0       93.74      185.75    122.24 o 
   0  12   0     9446.42    10670.47    373.64 o 
   2  12   0       94.19      115.40     18.27 o 
   4  12   0     1663.91     1657.13     50.34 o 
   6  12   0     2103.92     2246.80     66.88 o 
   8  12   0     2399.99     2468.96     79.65 o 
  10  12   0     7153.60     6282.13    157.42 o 
  12  12   0     3418.32     3312.64     87.11 o 
  14  12   0     5598.80     5714.97    131.71 o 
  16  12   0      614.23      593.47     35.21 o 
  18  12   0      616.00      551.53     36.32 o 
  20  12   0     5572.97     5752.58    141.46 o 
  22  12   0     4537.40     4558.32    120.87 o 
  24  12   0      306.65      213.90     37.61 o 
  26  12   0       37.17      -20.59     37.19 o 
  28  12   0      190.90      124.15     58.86 o 
  30  12   0       40.62       82.30     62.48 o 
  32  12   0        4.26      -11.62     66.03 o 
  34  12   0      908.55      862.88    109.05 o 
  36  12   0       71.48      154.00     86.82 o 
  38  12   0        3.27      151.56    107.47 o 
  40  12   0      244.00      192.18    115.33 o 
  42  12   0      473.64      567.89    139.91 o 
   2  14   0     7486.01     7981.45    194.80 o 
   4  14   0     1280.44     1172.20     40.04 o 
   6  14   0     2411.56     2280.25     66.91 o 
   8  14   0     1250.96     1420.23     47.08 o 
  10  14   0     1605.73     1604.96     54.74 o 
  12  14   0      828.78      869.56     39.56 o 
  14  14   0     2256.82     2437.33     75.67 o 
  16  14   0     3398.68     3194.99     87.35 o 
  18  14   0        0.21      -13.49     24.08 o 
  20  14   0      843.36      738.91     43.97 o 
  22  14   0        6.09       39.44     31.14 o 
  24  14   0     1026.18      873.02     54.60 o 
  26  14   0    24046.10    27548.58    657.43 o 
  28  14   0     8428.64     9483.79    329.81 o 
  30  14   0      193.18      238.07     67.98 o 
  32  14   0       30.50      -11.68     67.32 o 
  34  14   0      426.11      355.78     92.11 o 
  36  14   0     3138.89     3826.33    373.49 o 
  38  14   0      946.86     1079.96    174.48 o 
  40  14   0        0.25      -31.96    107.47 o 
  42  14   0      377.76      625.40    144.83 o 
   0  16   0     3194.89     3935.83    132.66 o 
   2  16   0    46832.98    48788.26   1134.40 o 
   4  16   0     1566.77     1430.07     47.57 o 
   6  16   0    33940.02    33377.86    721.04 o 
   8  16   0    37703.41    41220.59    829.28 o 
  10  16   0     1048.06     1114.46     46.32 o 
  12  16   0    11425.58    12221.19    275.07 o 
  14  16   0     8956.25     9542.52    220.44 o 
  16  16   0     2170.49     2181.20     83.67 o 
  18  16   0     7619.72     7548.91    176.53 o 
  20  16   0     3377.08     3366.99     96.67 o 
  22  16   0     6777.26     6896.77    169.47 o 
  24  16   0    17407.54    18348.27    427.60 o 
  26  16   0     4700.94     5112.83    156.64 o 
  28  16   0      315.81      256.08     66.94 o 
  30  16   0       29.00      -53.16     60.61 o 
  32  16   0        9.91     -132.54     66.27 o 
  34  16   0      332.94      130.13     84.83 o 
  36  16   0        1.41      108.85     88.81 o 
  38  16   0     1471.19     1793.79    153.51 o 
  40  16   0       21.62      141.72    111.34 o 
  42  16   0        0.69      243.97    124.83 o 
   2  18   0     6439.88     6820.12    159.79 o 
   4  18   0    15245.27    15083.78    304.77 o 
   6  18   0    40255.57    40430.76    795.37 o 
   8  18   0     5042.80     5267.17    120.42 o 
  10  18   0    29418.56    32393.24    638.11 o 
  12  18   0     9741.37    10089.68    224.17 o 
  14  18   0     2108.14     2290.50     72.73 o 
  16  18   0     3346.77     2877.23     96.37 o 
  18  18   0       35.76      -13.06     25.50 o 
  20  18   0     5155.82     5003.47    129.85 o 
  22  18   0    33347.43    35769.53    777.90 o 
  24  18   0     1518.17     1377.21     68.86 o 
  26  18   0     1689.44     1804.88     97.62 o 
  28  18   0     3319.73     3464.00    156.61 o 
  30  18   0        2.73       43.67     63.31 o 
  32  18   0       10.51       20.20     73.83 o 
  34  18   0       18.69       93.89     81.93 o 
  36  18   0       23.16      -71.51     86.21 o 
  38  18   0      983.82     1509.11    253.29 o 
  40  18   0      346.49      761.93    169.51 o 
  42  18   0      386.89      517.18    135.76 o 
   0  20   0    12043.49    11489.95    316.91 o 
   2  20   0    25329.33    27040.37    553.61 o 
   4  20   0    22195.60    24288.39    483.65 o 
   6  20   0    28704.25    30686.56    591.19 o 
   8  20   0    49349.98    54043.67   1088.88 o 
  10  20   0     4663.79     4846.38    114.28 o 
  12  20   0       30.30       -8.85     20.39 o 
  14  20   0     5195.51     5270.88    129.42 o 
  16  20   0    19843.42    20856.53    463.17 o 
  18  20   0     4181.17     3819.37    118.59 o 
  20  20   0    16736.39    16240.55    366.35 o 
  22  20   0    24724.39    26110.42    623.54 o 
  24  20   0    23055.85    26025.72    597.06 o 
  26  20   0     3177.13     3789.08    153.36 o 
  28  20   0     5991.41     6630.27    309.39 o 
  30  20   0     8815.40    10299.53    409.33 o 
  32  20   0     4381.51     4995.60    270.76 o 
  34  20   0       56.53       35.41     83.79 o 
  36  20   0      855.01      961.89    204.07 o 
  38  20   0      206.66      205.49    100.13 o 
  40  20   0      706.45     1059.73    173.97 o 
  42  20   0       89.92      141.08    161.20 o 
   2  22   0     1883.69     1830.89     56.25 o 
   4  22   0    20676.25    22292.70    447.67 o 
   6  22   0      417.68      418.17     27.61 o 
   8  22   0     1259.03     1324.90     46.54 o 
  10  22   0    16196.43    16705.71    350.42 o 
  12  22   0     1062.56     1130.39     44.80 o 
  14  22   0     5952.42     6287.76    145.99 o 
  16  22   0      471.48      364.15     36.30 o 
  18  22   0     5816.75     5630.44    151.66 o 
  20  22   0       21.62      -27.40     28.90 o 
  22  22   0    14671.54    15769.33    373.74 o 
  24  22   0     3560.45     3536.26    126.59 o 
  26  22   0     4791.65     5240.64    214.42 o 
  28  22   0     2829.06     2777.40    140.30 o 
  30  22   0     3197.69     3520.50    314.10 o 
  32  22   0      393.01      430.04     93.41 o 
  34  22   0     1351.24     1560.37    136.17 o 
  36  22   0       45.81      103.37     89.97 o 
  38  22   0      576.29      494.80    153.37 o 
  40  22   0       63.75      -28.46    100.30 o 
   0  24   0      748.47      601.09     45.46 o 
   2  24   0     1471.77     1376.24     47.82 o 
   4  24   0     3588.78     4022.27     99.85 o 
   6  24   0     2743.67     2814.80     72.60 o 
   8  24   0    11245.09    12955.26    261.65 o 
  10  24   0      830.82      951.46     41.64 o 
  12  24   0       82.97       45.94     22.77 o 
  14  24   0    13224.68    14142.99    301.98 o 
  16  24   0      488.59      378.24     40.07 o 
  18  24   0    12046.39    11885.28    268.71 o 
  20  24   0     2878.01     2420.90     90.10 o 
  22  24   0    10960.96    11887.00    328.11 o 
  24  24   0    18317.27    19505.50    573.61 o 
  26  24   0     2419.77     2347.93    117.18 o 
  28  24   0      100.55       30.58     61.53 o 
  30  24   0     3818.96     3741.87    221.08 o 
  32  24   0      918.14      815.98    108.20 o 
  34  24   0      453.87      575.10    104.41 o 
  36  24   0       13.31       44.00     92.95 o 
  38  24   0     1531.97     1800.52    159.28 o 
  40  24   0      705.71     1001.01    140.60 o 
   2  26   0     7865.06     9042.91    193.49 o 
   4  26   0     4391.62     4253.92    105.66 o 
   6  26   0     5203.59     5620.43    129.16 o 
   8  26   0       44.00       74.81     22.33 o 
  10  26   0     3027.01     3496.72     91.07 o 
  12  26   0     2216.69     2236.85     71.46 o 
  14  26   0      997.01     1026.36     52.17 o 
  16  26   0    16640.94    16925.50    350.21 o 
  18  26   0      366.07      328.30     38.82 o 
  20  26   0       43.11       38.71     36.69 o 
  22  26   0     1041.28      956.39     66.35 o 
  24  26   0    11246.87    12106.54    461.29 o 
  26  26   0     1246.33     1376.58     91.99 o 
  28  26   0      353.98      362.15     94.89 o 
  30  26   0      617.67      633.05     95.00 o 
  32  26   0      327.01      356.53     93.56 o 
  34  26   0      309.80      410.92    113.62 o 
  36  26   0      691.60      773.11    116.90 o 
  38  26   0     1103.90     1141.31    137.99 o 
  40  26   0      191.83      237.90    123.62 o 
   0  28   0     1944.98     2116.26     91.97 o 
   2  28   0      380.09      365.84     29.01 o 
   4  28   0        0.31        8.08     21.73 o 
   6  28   0     3183.37     3424.73     89.47 o 
   8  28   0     1258.94     1180.74     47.19 o 
  10  28   0      308.09      273.43     30.31 o 
  12  28   0     1203.17     1288.07     53.11 o 
  14  28   0       81.69       53.81     28.63 o 
  16  28   0    11967.26    12533.17    274.45 o 
  18  28   0     4448.28     4368.89    125.88 o 
  20  28   0     4560.06     4333.46    136.16 o 
  22  28   0      229.77      133.55     46.97 o 
  24  28   0     1065.56      916.92     88.90 o 
  26  28   0     2009.74     2192.91    116.62 o 
  28  28   0      335.40      209.53     70.81 o 
  30  28   0       39.86      -32.44     68.84 o 
  32  28   0       51.39       18.34     74.80 o 
  34  28   0      762.39      839.19    111.39 o 
  36  28   0      606.83      663.73    113.66 o 
  38  28   0      123.02      189.85    100.74 o 
   2  30   0     8157.30     9164.89    194.02 o 
   4  30   0     8751.69     9146.82    198.92 o 
   6  30   0     1012.76      948.15     44.99 o 
   8  30   0       55.48       65.43     26.21 o 
  10  30   0     2094.22     2133.42     67.97 o 
  12  30   0     4308.95     3935.23    101.46 o 
  14  30   0     1053.72     1081.63     64.82 o 
  16  30   0     1056.59      965.02     57.36 o 
  18  30   0    11249.96    11079.75    275.40 o 
  20  30   0     1315.68     1144.54     75.04 o 
  22  30   0       37.93      -15.26     46.88 o 
  24  30   0       15.80       32.70     47.69 o 
  26  30   0     1607.58     1521.47    100.26 o 
  28  30   0      794.09      770.33     86.41 o 
  30  30   0        3.25       44.14     72.16 o 
  32  30   0       26.74       -1.66     76.76 o 
  34  30   0      123.07       91.24     85.54 o 
  36  30   0      165.11      167.31     92.80 o 
  38  30   0       93.42      162.81    103.28 o 
   0  32   0      355.03      268.77     46.78 o 
   2  32   0      804.74      828.69     55.43 o 
   4  32   0     4938.07     4868.52    116.11 o 
   6  32   0     3869.46     3689.46     98.31 o 
   8  32   0     1151.46     1113.19     50.80 o 
  10  32   0     1601.21     1565.48     59.26 o 
  12  32   0     1314.01     1171.53     52.95 o 
  14  32   0     2887.74     2494.18     82.33 o 
  16  32   0     1000.30      957.30     61.64 o 
  18  32   0      333.31      193.64     50.13 o 
  20  32   0     2655.58     2488.44    119.98 o 
  22  32   0      405.35      242.86     56.59 o 
  24  32   0      177.11      152.17     60.40 o 
  26  32   0       20.26       -1.14     65.44 o 
  28  32   0     1119.66     1144.20    117.71 o 
  30  32   0     1117.52     1179.21    128.90 o 
  32  32   0      218.78      209.77    102.89 o 
  34  32   0      324.20      241.06    101.73 o 
  36  32   0      744.21      417.32    133.54 o 
  38  32   0      562.08      530.06    167.81 o 
   2  34   0     5084.35     4877.23    121.31 o 
   4  34   0     6474.72     6251.74    142.73 o 
   6  34   0    16855.69    17654.91    366.37 o 
   8  34   0     6284.08     6511.88    153.65 o 
  10  34   0      965.91      982.82     50.77 o 
  12  34   0       41.16       48.90     34.03 o 
  14  34   0      295.54      196.81     41.41 o 
  16  34   0     1306.45     1076.25     76.66 o 
  18  34   0       66.97       -1.04     49.38 o 
  20  34   0      331.64      204.81     58.99 o 
  22  34   0     2657.13     2211.03    136.37 o 
  24  34   0       18.71       88.32     66.87 o 
  26  34   0      244.94      128.15     76.31 o 
  28  34   0        5.62       12.23     79.90 o 
  30  34   0        9.19      -44.35     83.03 o 
  32  34   0       18.53      -10.61     87.26 o 
  34  34   0      158.92      -32.32     97.24 o 
  36  34   0        8.27       -9.24    104.13 o 
   0  36   0    22283.48    23324.30    677.11 o 
   2  36   0     2973.38     2798.01     86.05 o 
   4  36   0     5627.00     5657.90    130.53 o 
   6  36   0     2237.35     2154.81     74.23 o 
   8  36   0        6.31       63.54     35.13 o 
  10  36   0     1087.54      949.24     59.44 o 
  12  36   0      180.24      127.39     42.84 o 
  14  36   0     4893.25     4419.08    148.88 o 
  16  36   0      159.95      155.44     51.69 o 
  18  36   0        8.37       14.30     52.41 o 
  20  36   0       37.17       14.92     53.74 o 
  22  36   0     2342.22     2020.46    128.48 o 
  24  36   0     1872.38     1647.73    126.68 o 
  26  36   0     1260.34     1374.08    117.17 o 
  28  36   0     1487.31     1555.54    166.81 o 
  30  36   0      311.33      163.86     95.52 o 
  32  36   0     3396.45     3166.75    328.35 o 
  34  36   0       33.27      -98.95     97.59 o 
  36  36   0       78.44       71.15    109.57 o 
   2  38   0     1861.03     1898.74     77.06 o 
   4  38   0     3710.92     3818.86    113.46 o 
   6  38   0    17125.25    18222.48    418.14 o 
   8  38   0      860.72      817.01     60.10 o 
  10  38   0     9218.91     8945.24    238.96 o 
  12  38   0       14.85      -56.01     42.76 o 
  14  38   0     7599.47     6418.34    203.49 o 
  16  38   0      123.74       25.56     52.58 o 
  18  38   0      744.97      411.00     70.85 o 
  20  38   0      152.90      127.23     66.05 o 
  22  38   0        8.51      -76.53     63.45 o 
  24  38   0      353.01      288.56     83.86 o 
  26  38   0       45.87        3.94     73.98 o 
  28  38   0      873.29      707.87    111.27 o 
  30  38   0        0.45      -47.02     88.53 o 
  32  38   0      685.21      531.69    116.78 o 
  34  38   0      238.47      343.46    140.53 o 
   0  40   0    25775.87    27901.26    989.88 o 
   2  40   0     5824.91     5748.79    177.59 o 
   4  40   0     6880.64     6848.04    202.14 o 
   6  40   0     1877.22     1725.70     98.88 o 
   8  40   0       12.21      -10.52     41.69 o 
  10  40   0     3732.91     3677.58    171.09 o 
  12  40   0     1578.80     1418.21     96.41 o 
  14  40   0     1789.86     1443.76     97.60 o 
  16  40   0      161.95      123.42     62.10 o 
  18  40   0      546.16      520.49     79.91 o 
  20  40   0      504.88      322.38     75.69 o 
  22  40   0      120.25      154.17     77.64 o 
  24  40   0     4395.64     4373.00    207.79 o 
  26  40   0      156.86      114.05     80.75 o 
  28  40   0       20.45      -45.10     92.69 o 
  30  40   0      485.91      385.28    118.00 o 
  32  40   0      145.24      280.27    118.97 o 
  34  40   0      429.16      219.79    173.03 o 
   2  42   0     7812.04     8538.94    242.38 o 
   4  42   0     4825.83     5228.66    168.97 o 
   6  42   0      397.55      408.71     56.17 o 
   8  42   0       20.99      -19.64     50.91 o 
  10  42   0     1160.90     1114.32     88.30 o 
  12  42   0     1389.11     1139.58     95.56 o 
  14  42   0     7087.87     6190.01    253.59 o 
  16  42   0      241.58       92.28     72.91 o 
  18  42   0     3677.26     2983.65    201.03 o 
  20  42   0        6.39        9.93     73.99 o 
  22  42   0     1572.57     1523.05    159.29 o 
  24  42   0        0.69       77.94     80.96 o 
  26  42   0     1037.67      745.31    114.27 o 
  28  42   0      393.07      201.99    108.22 o 
  30  42   0      158.22      216.89    109.08 o 
  32  42   0      159.52       95.23    117.86 o 
   0  44   0    47383.95    52412.39   2012.43 o 
   2  44   0      107.06      130.38     56.73 o 
   4  44   0     1109.56     1149.43     87.05 o 
   6  44   0       33.94        3.48     58.89 o 
   8  44   0    15959.32    16833.56    512.71 o 
  10  44   0    12057.12    12086.80    434.57 o 
  12  44   0      757.16      743.01     91.94 o 
  14  44   0      656.90      637.19     89.70 o 
  16  44   0     2869.25     2550.62    170.40 o 
  18  44   0      994.54      791.93    103.53 o 
  20  44   0     2422.90     2106.34    156.32 o 
  22  44   0       27.60       -4.57     78.27 o 
  24  44   0     1683.34     1642.41    143.93 o 
  26  44   0       18.03       47.12    101.19 o 
  28  44   0      316.95      225.18    114.15 o 
  30  44   0       26.07      103.71    114.38 o 
   2  46   0       31.89       26.68     58.02 o 
   4  46   0     3558.94     3262.64    165.85 o 
   6  46   0     4428.88     4076.93    202.87 o 
   8  46   0       47.80      -69.40     65.56 o 
  10  46   0       74.85      133.31     70.75 o 
  12  46   0      332.58      443.81     84.10 o 
  14  46   0      359.31      169.22     71.50 o 
  16  46   0     1330.23     1177.12    115.50 o 
  18  46   0      433.89      248.02     86.79 o 
  20  46   0      349.02      230.23     87.74 o 
  22  46   0     1386.50     1350.15    134.84 o 
  24  46   0      302.15       61.52     91.87 o 
  26  46   0        0.51       73.75     94.44 o 
  28  46   0       38.30      100.53    114.62 o 
  30  46   0       11.78       27.43    114.07 o 
   0  48   0      208.10      342.48    101.46 o 
   2  48   0     2475.62     2774.83    154.36 o 
   4  48   0      521.85      676.14     89.27 o 
   6  48   0      403.72      321.23     77.11 o 
   8  48   0     4289.07     4185.75    200.36 o 
  10  48   0     2164.54     2378.84    147.81 o 
  12  48   0       25.09      126.86     75.73 o 
  14  48   0      675.86      502.02    143.00 o 
  16  48   0      882.60      768.11    145.13 o 
  18  48   0      234.29      229.83     88.32 o 
  20  48   0       13.91       44.95     85.50 o 
  22  48   0       24.08       69.83     90.83 o 
  24  48   0      279.02      197.64     98.67 o 
  26  48   0      296.68       77.83     98.64 o 
  28  48   0        4.15      -72.42    112.27 o 
   2  50   0      784.44      748.95    104.28 o 
   4  50   0        0.90        4.74     69.93 o 
   6  50   0      805.56      899.32    101.40 o 
   8  50   0      303.10      227.44     82.30 o 
  10  50   0       15.42       -4.42     73.90 o 
  12  50   0     3733.55     3330.23    181.91 o 
  14  50   0       44.54       43.32     76.90 o 
  16  50   0      780.57      635.43    106.94 o 
  18  50   0      255.13      168.22     93.37 o 
  20  50   0     3349.92     3489.80    238.28 o 
  22  50   0      573.18      684.34    133.07 o 
  24  50   0     1074.69      843.21    169.55 o 
  26  50   0      267.73      311.58    118.79 o 
   0  52   0      146.35      132.95    116.09 o 
   2  52   0       86.80      127.47     81.31 o 
   4  52   0      391.76      360.59    100.51 o 
   6  52   0       64.04      121.97     79.52 o 
   8  52   0      194.31      239.17     83.98 o 
  10  52   0       11.00        9.90     78.48 o 
  12  52   0        3.42      -59.85     76.83 o 
  14  52   0       92.28      147.71     87.61 o 
  16  52   0     1954.97     2344.96    236.64 o 
  18  52   0       39.64      -26.09     93.62 o 
  20  52   0      302.66      417.88    113.62 o 
  22  52   0      715.24      656.60    122.65 o 
  24  52   0      206.43      131.52    111.98 o 
   2  54   0      643.10      795.45    109.90 o 
   4  54   0      407.66      419.46    124.53 o 
   6  54   0      345.45      379.40     98.26 o 
   8  54   0        0.76      -16.24     79.62 o 
  10  54   0       18.33       75.02     82.10 o 
  12  54   0      386.65      334.17     97.73 o 
  14  54   0      837.71      574.79    107.44 o 
  16  54   0       62.50      154.44     97.00 o 
  18  54   0      398.84      481.30    114.76 o 
  20  54   0       58.97       70.29    102.41 o 
  22  54   0       82.64      258.74    126.87 o 
   0  56   0      705.79      914.78    169.31 o 
   2  56   0      213.76      182.47     96.02 o 
   4  56   0       13.11      -77.56     85.98 o 
   6  56   0      521.80      639.02    111.45 o 
   8  56   0       68.06      107.00     95.63 o 
  10  56   0      413.28      335.43     99.13 o 
  12  56   0      465.44      497.09    133.35 o 
  14  56   0        0.07      -13.49     92.23 o 
  16  56   0        1.35      -32.86     96.19 o 
  18  56   0     1567.72     1983.84    198.40 o 
   2  58   0      117.35      175.13    101.69 o 
   4  58   0      563.87      697.80    119.49 o 
   6  58   0       10.10       52.46     95.67 o 
   8  58   0      645.81      907.40    128.29 o 
  10  58   0     3051.05     3368.39    209.30 o 
  12  58   0      923.32     1110.06    128.88 o 
  14  58   0       56.84      -17.96     97.18 o 
  16  58   0     2320.05     2219.27    276.51 o 
   0  60   0       30.72       87.18    146.83 o 
   2  60   0     1256.23     1269.62    176.41 o 
   4  60   0     2013.11     2159.43    172.16 o 
   6  60   0     1259.78     1386.96    145.10 o 
   8  60   0      186.21       43.65    100.73 o 
  10  60   0      180.90      148.87    104.91 o 
  12  60   0       10.14       -3.46    100.28 o 
   2  62   0      181.75      383.15    114.40 o 
   4  62   0      248.04      331.26    120.74 o 
   6  62   0      113.50      192.25    177.65 o 
   1   1   1    64309.76    48465.07   3719.82 o 
   3   1   1    22054.84    20457.59    477.54 o 
   5   1   1     5686.56     5633.13    113.97 o 
   7   1   1     2096.03     1909.60     48.30 o 
   9   1   1     9420.10     8983.57    183.86 o 
  11   1   1     3297.43     3109.10     63.82 o 
  13   1   1      371.16      278.35     23.14 o 
  15   1   1    17230.39    18084.51    306.81 o 
  17   1   1      185.88      103.30     17.58 o 
  19   1   1     6080.53     6014.07    112.72 o 
  21   1   1     4446.21     4795.53     96.15 o 
  23   1   1       70.93       21.17     23.49 o 
  25   1   1      342.27      248.33     33.02 o 
  27   1   1     3696.65     3751.27     92.05 o 
  29   1   1      904.31      760.47     46.36 o 
  31   1   1      820.87      668.60     52.77 o 
  33   1   1      774.71      636.97     58.86 o 
  35   1   1      962.41      826.39     68.72 o 
  37   1   1     1384.60     1580.88     88.93 o 
  39   1   1      401.69      483.99     74.88 o 
  41   1   1      402.14      534.50     85.51 o 
  43   1   1     1608.15     2185.92    135.17 o 
   1   3   1    46067.97    41721.42   1115.92 o 
   3   3   1    96670.78    90303.52   1825.19 o 
   5   3   1    30497.41    27270.09    510.09 o 
   7   3   1     3099.31     2861.51     67.80 o 
   9   3   1      499.17      416.36     21.17 o 
  11   3   1      984.68      987.07     33.09 o 
  13   3   1    10887.72    11222.33    193.68 o 
  15   3   1    12023.23    12794.01    221.09 o 
  17   3   1     5199.04     5615.05    102.54 o 
  19   3   1     3086.64     3215.76     71.18 o 
  21   3   1     1128.25     1081.33     56.60 o 
  23   3   1     2544.06     2577.94     68.55 o 
  25   3   1      676.79      554.99     39.92 o 
  27   3   1      815.24      615.07     41.31 o 
  29   3   1     2210.16     2216.30     83.50 o 
  31   3   1      515.49      364.35     43.27 o 
  33   3   1       42.95       -1.61     42.86 o 
  35   3   1     1001.48      995.41     72.04 o 
  37   3   1      548.38      650.19     69.43 o 
  39   3   1      199.87      225.03     68.32 o 
  41   3   1      402.03      230.96     95.93 o 
  43   3   1      698.65      951.32    104.86 o 
   1   5   1   100996.78    93953.34   2090.63 o 
   3   5   1   262980.00   249529.59   4995.76 o 
   5   5   1    25872.61    23942.37    472.98 o 
   7   5   1     2626.44     2532.34     58.56 o 
   9   5   1     6188.51     6302.53    114.55 o 
  11   5   1    13198.16    12431.86    214.08 o 
  13   5   1    16384.22    17327.44    278.82 o 
  15   5   1     8392.12     8592.26    150.19 o 
  17   5   1     4483.06     4483.89     85.14 o 
  19   5   1    11959.12    12334.50    218.17 o 
  21   5   1     3541.19     3637.33     80.64 o 
  23   5   1     3294.06     3343.18     81.87 o 
  25   5   1      616.46      474.93     39.60 o 
  27   5   1     1999.67     1872.63     62.95 o 
  29   5   1     1839.31     1537.21     63.81 o 
  31   5   1     2317.33     2112.03     74.84 o 
  33   5   1      825.68      628.68     56.15 o 
  35   5   1      360.53      267.18     54.30 o 
  37   5   1       19.34      -43.31     54.85 o 
  39   5   1      398.48      352.54     76.39 o 
  41   5   1       17.98       15.29     74.46 o 
  43   5   1      141.74      110.00     80.73 o 
   1   7   1    13889.69    13153.89    306.16 o 
   3   7   1   141613.72   136677.56   2815.31 o 
   5   7   1   173932.33   165711.70   3407.50 o 
   7   7   1     1740.20     1707.68     47.00 o 
   9   7   1    11916.52    12163.85    204.74 o 
  11   7   1    15211.07    14945.02    241.04 o 
  13   7   1    21310.34    22211.52    360.92 o 
  15   7   1     7969.18     8547.09    147.34 o 
  17   7   1     1781.13     1994.17     47.21 o 
  19   7   1     5627.97     5954.14    113.31 o 
  21   7   1     2434.46     2296.11     62.54 o 
  23   7   1       27.10        1.70     24.87 o 
  25   7   1      967.22      797.30     56.66 o 
  27   7   1     3410.31     3239.46     90.22 o 
  29   7   1     2624.93     2455.76     76.25 o 
  31   7   1      830.95      727.60     50.98 o 
  33   7   1      367.60      302.03     50.46 o 
  35   7   1      155.23      115.62     51.13 o 
  37   7   1      630.57      462.34     66.80 o 
  39   7   1      745.32      839.38     89.57 o 
  41   7   1      411.22      254.37     80.47 o 
  43   7   1      136.35       90.01     82.10 o 
   1   9   1    77236.70    74408.54   1789.44 o 
   3   9   1     9542.94     9329.49    214.61 o 
   5   9   1    20975.87    19709.61    402.11 o 
   7   9   1     3185.16     2977.78     67.65 o 
   9   9   1     6930.82     7166.15    129.88 o 
  11   9   1     3925.67     3823.66     72.60 o 
  13   9   1     2108.66     2190.24     49.70 o 
  15   9   1      795.51      858.05     32.15 o 
  17   9   1     8487.40     8560.63    149.28 o 
  19   9   1     3180.38     3280.65     75.89 o 
  21   9   1    11896.96    12407.97    230.99 o 
  23   9   1     8760.09     9500.64    183.71 o 
  25   9   1     3747.00     3936.53     94.69 o 
  27   9   1      761.58      736.17     55.57 o 
  29   9   1      752.63      622.20     48.97 o 
  31   9   1      962.52      993.85     55.78 o 
  33   9   1      585.91      577.03     57.48 o 
  35   9   1      300.59      278.52     56.24 o 
  37   9   1      514.46      502.54     73.38 o 
  39   9   1       21.44       -9.40     67.87 o 
  41   9   1      155.68      201.74     81.28 o 
  43   9   1      184.13      235.42     93.57 o 
   1  11   1     1214.39     1332.29     71.99 o 
   3  11   1     4620.58     4532.71    133.50 o 
   5  11   1     6654.56     7119.01    158.14 o 
   7  11   1    15647.25    17042.86    301.84 o 
   9  11   1    27950.14    30236.36    507.00 o 
  11  11   1    12913.00    13049.06    216.32 o 
  13  11   1     1175.64     1185.73     31.67 o 
  15  11   1     1029.47     1045.04     31.48 o 
  17  11   1     5543.96     5495.33    103.63 o 
  19  11   1      922.58      902.95     34.93 o 
  21  11   1     4782.39     4719.55    100.49 o 
  23  11   1     4202.59     4181.94     96.59 o 
  25  11   1     1837.82     1859.29     61.98 o 
  27  11   1      473.50      416.17     38.50 o 
  29  11   1      812.96      672.54     46.25 o 
  31  11   1      459.17      405.32     45.76 o 
  33  11   1      183.49      202.27     51.30 o 
  35  11   1      555.06      399.11     63.80 o 
  37  11   1       17.33      -15.67     58.19 o 
  39  11   1      121.19      177.04     73.70 o 
  41  11   1     2009.36     2435.25    140.66 o 
   1  13   1    11244.32    11082.04    373.60 o 
   3  13   1     8953.99     9500.32    278.61 o 
   5  13   1    21712.19    22152.35    397.66 o 
   7  13   1    21855.21    22758.72    375.28 o 
   9  13   1     7759.08     8093.68    135.37 o 
  11  13   1    18080.77    18627.02    299.67 o 
  13  13   1     6720.99     6796.95    119.69 o 
  15  13   1     1376.91     1131.58     33.92 o 
  17  13   1     2777.72     2832.00     68.09 o 
  19  13   1     5623.22     5414.78    101.18 o 
  21  13   1     1965.21     1830.83     53.80 o 
  23  13   1      392.92      351.80     33.38 o 
  25  13   1    20843.82    23167.83    419.59 o 
  27  13   1    10391.04    11389.86    218.00 o 
  29  13   1      804.74      785.03     46.74 o 
  31  13   1      421.95      304.49     44.67 o 
  33  13   1      186.78      111.30     48.19 o 
  35  13   1      623.24      583.54     66.06 o 
  37  13   1      289.99      171.12     67.48 o 
  39  13   1      581.46      630.36     83.60 o 
  41  13   1     1198.66     1478.47    104.64 o 
   1  15   1     6102.41     6613.08    133.44 o 
   3  15   1     8107.21     8263.80    188.64 o 
   5  15   1    27307.66    29563.53    498.51 o 
   7  15   1    19977.85    21595.54    349.04 o 
   9  15   1    16871.90    18751.79    309.05 o 
  11  15   1    20837.43    22827.02    366.13 o 
  13  15   1     2186.98     2188.13     49.90 o 
  15  15   1     5007.40     4980.25     95.94 o 
  17  15   1     6436.52     6083.39    113.07 o 
  19  15   1     2567.87     2752.06     64.27 o 
  21  15   1     7873.37     8042.57    152.03 o 
  23  15   1    17705.42    19366.26    345.20 o 
  25  15   1    19280.80    21721.37    385.72 o 
  27  15   1     2751.18     2648.45     89.71 o 
  29  15   1      343.87      230.22     39.51 o 
  31  15   1     1271.74     1359.63     63.02 o 
  33  15   1     1994.52     2191.04     94.62 o 
  35  15   1      388.94      265.97     60.59 o 
  37  15   1       97.85      152.77     61.86 o 
  39  15   1      348.76      285.67     71.88 o 
  41  15   1      691.99      758.78     98.76 o 
   1  17   1     2735.17     2735.34     70.84 o 
   3  17   1     1826.58     1869.90     61.60 o 
   5  17   1     8610.82     9035.26    175.99 o 
   7  17   1    18566.00    19338.19    363.49 o 
   9  17   1     2075.36     2298.51     57.26 o 
  11  17   1     7669.13     8252.60    152.25 o 
  13  17   1     1783.40     1871.96     57.76 o 
  15  17   1      104.94      116.48     20.10 o 
  17  17   1      453.84      417.18     26.94 o 
  19  17   1     2931.48     3373.33     77.34 o 
  21  17   1     1940.60     1936.83     57.91 o 
  23  17   1    10946.62    11214.41    219.70 o 
  25  17   1     4704.01     4922.05    116.27 o 
  27  17   1      936.03     1000.45     50.95 o 
  29  17   1     1743.26     1644.01     64.56 o 
  31  17   1      318.29      156.95     43.24 o 
  33  17   1        7.58       -8.30     47.14 o 
  35  17   1     1284.76     1414.17     82.11 o 
  37  17   1      705.70      794.53     84.83 o 
  39  17   1      611.71      569.86     85.11 o 
  41  17   1      289.71      252.00     84.42 o 
   1  19   1     5738.09     5923.84    138.61 o 
   3  19   1    10585.51    10541.29    218.77 o 
   5  19   1    15506.09    17258.01    294.97 o 
   7  19   1    12964.13    14181.26    277.04 o 
   9  19   1      770.55      840.03     30.17 o 
  11  19   1     2532.74     2654.19     82.44 o 
  13  19   1     3563.12     3960.68     79.97 o 
  15  19   1      282.13      252.92     24.23 o 
  17  19   1      737.63      674.40     35.09 o 
  19  19   1     6294.25     6274.70    125.26 o 
  21  19   1     5245.82     4910.11    118.29 o 
  23  19   1     2032.17     1950.27     88.25 o 
  25  19   1      311.58      227.17     36.34 o 
  27  19   1     3650.86     3583.44     96.37 o 
  29  19   1     2175.11     2296.44    117.43 o 
  31  19   1      561.28      473.59     52.41 o 
  33  19   1      209.88      213.89     54.73 o 
  35  19   1      523.38      483.84     71.55 o 
  37  19   1      163.16      135.10     70.95 o 
  39  19   1      794.95      967.29     94.48 o 
  41  19   1       36.61      112.45     78.85 o 
   1  21   1     2568.00     2533.82     73.69 o 
   3  21   1     1221.44     1074.99     41.67 o 
   5  21   1      973.71     1139.02     49.80 o 
   7  21   1     2630.80     2592.99     80.81 o 
   9  21   1     5685.48     5849.44    110.99 o 
  11  21   1     1967.35     2095.77     63.84 o 
  13  21   1     3250.22     3411.97     75.94 o 
  15  21   1      442.08      366.01     26.28 o 
  17  21   1     2133.65     1986.21     55.09 o 
  19  21   1    10774.09    10778.02    205.33 o 
  21  21   1    21447.21    22585.30    439.16 o 
  23  21   1     1519.58     1484.06     57.89 o 
  25  21   1       26.76      -30.87     32.32 o 
  27  21   1      803.03      866.12     52.23 o 
  29  21   1     2621.69     2679.49     98.57 o 
  31  21   1     2167.38     2370.27     88.44 o 
  33  21   1      691.26      624.92     69.25 o 
  35  21   1     1147.91     1128.57     83.81 o 
  37  21   1      799.24     1055.17    124.79 o 
  39  21   1      633.59      799.65     92.72 o 
  41  21   1       33.09       54.41     88.97 o 
   1  23   1     4228.04     4372.69    120.69 o 
   3  23   1    16774.71    17851.93    417.17 o 
   5  23   1     3135.97     3016.35     74.72 o 
   7  23   1     1705.26     1734.83     52.45 o 
   9  23   1    11818.49    12350.32    213.91 o 
  11  23   1     6752.90     6913.23    125.98 o 
  13  23   1     3666.91     3492.87     77.89 o 
  15  23   1     4199.94     3921.86     88.23 o 
  17  23   1     2783.76     2630.95     89.64 o 
  19  23   1    12437.22    13212.45    246.55 o 
  21  23   1     8071.50     8315.11    166.41 o 
  23  23   1     5842.62     5955.60    133.05 o 
  25  23   1      368.84      341.59     41.44 o 
  27  23   1      324.72      265.74     40.87 o 
  29  23   1     4669.71     5088.54    144.90 o 
  31  23   1      598.07      463.22     70.71 o 
  33  23   1      617.55      547.09     63.49 o 
  35  23   1      801.38      775.01     75.96 o 
  37  23   1      327.54      361.96     78.13 o 
  39  23   1      517.64      664.87     90.79 o 
   1  25   1     8265.35     8605.53    256.16 o 
   3  25   1     4096.15     4113.42    117.11 o 
   5  25   1    15372.71    16356.83    325.08 o 
   7  25   1       61.98       58.88     18.65 o 
   9  25   1     3512.74     3441.09     73.24 o 
  11  25   1     2718.46     2947.78     67.71 o 
  13  25   1     4592.33     4729.94     99.70 o 
  15  25   1       53.97       28.12     23.24 o 
  17  25   1     7531.56     7256.55    143.37 o 
  19  25   1     1948.62     1719.65     66.48 o 
  21  25   1     8659.09     8837.00    175.41 o 
  23  25   1     4153.21     4414.35    126.42 o 
  25  25   1      736.87      783.99     50.73 o 
  27  25   1     3972.80     4060.44    143.58 o 
  29  25   1      286.65      311.50     49.29 o 
  31  25   1     1010.84     1040.75     70.71 o 
  33  25   1       80.03       82.98     58.77 o 
  35  25   1     2157.32     2644.50    131.33 o 
  37  25   1      536.40      526.82     85.07 o 
  39  25   1       90.11        2.45     79.19 o 
   1  27   1    10540.88    10277.08    238.71 o 
   3  27   1     9634.28     9743.17    198.57 o 
   5  27   1     2916.30     2842.13     72.42 o 
   7  27   1      745.72      798.28     42.51 o 
   9  27   1     1741.29     1728.38     57.74 o 
  11  27   1     7802.58     7961.29    152.92 o 
  13  27   1      333.13      305.69     29.27 o 
  15  27   1     3016.47     2931.62     94.98 o 
  17  27   1      788.94      716.36     39.47 o 
  19  27   1     5188.07     5006.70    133.11 o 
  21  27   1     2030.05     1834.18     90.57 o 
  23  27   1     1782.09     1898.05     67.93 o 
  25  27   1      480.98      417.66     42.96 o 
  27  27   1     3304.35     3457.70    102.23 o 
  29  27   1      417.18      358.00     52.02 o 
  31  27   1      509.70      437.63     59.61 o 
  33  27   1      364.46      282.26     65.43 o 
  35  27   1      300.76      255.28     71.18 o 
  37  27   1       63.94       61.71     71.76 o 
  39  27   1      117.93      130.58     78.07 o 
   1  29   1      943.04     1168.55     45.39 o 
   3  29   1     7744.33     7881.69    226.74 o 
   5  29   1     6891.21     7010.39    161.84 o 
   7  29   1     5745.70     6061.21    131.21 o 
   9  29   1     1277.69     1248.57     42.48 o 
  11  29   1     3380.04     3468.63     85.23 o 
  13  29   1     4086.66     3903.78     96.83 o 
  15  29   1     4848.22     4557.94    101.10 o 
  17  29   1     3392.67     3791.17    127.66 o 
  19  29   1     1771.02     1351.89     55.83 o 
  21  29   1      430.97      377.79     39.94 o 
  23  29   1     1020.17     1002.64     52.33 o 
  25  29   1     4912.72     5269.40    135.34 o 
  27  29   1     2239.56     2001.49     79.98 o 
  29  29   1     1478.30     1630.08    110.60 o 
  31  29   1      925.99     1022.23     74.79 o 
  33  29   1      973.30      675.44     78.92 o 
  35  29   1      288.78      302.88     73.54 o 
  37  29   1      175.74      233.74     78.59 o 
   1  31   1     5704.19     5093.38    121.13 o 
   3  31   1    10759.05    10489.26    220.84 o 
   5  31   1       59.85       53.90     21.62 o 
   7  31   1      494.37      444.03     42.33 o 
   9  31   1      811.41      650.02     36.44 o 
  11  31   1      228.40      185.29     27.48 o 
  13  31   1     2508.99     2310.07     66.82 o 
  15  31   1     5205.98     5295.30    143.67 o 
  17  31   1     3503.88     3440.48     97.85 o 
  19  31   1     7787.07     8418.80    175.24 o 
  21  31   1       37.87      -20.73     32.38 o 
  23  31   1     1007.00     1006.37     57.41 o 
  25  31   1     1610.50     1740.32     79.11 o 
  27  31   1     3564.92     3951.31    154.45 o 
  29  31   1     1424.86     1702.29     88.66 o 
  31  31   1     1844.70     2008.48    131.09 o 
  33  31   1      538.45      468.68     75.52 o 
  35  31   1      957.49     1037.24     92.09 o 
  37  31   1      308.42      332.30     84.73 o 
   1  33   1       94.12      124.47     24.27 o 
   3  33   1     2504.26     2615.78     77.18 o 
   5  33   1     1024.95     1055.18     44.02 o 
   7  33   1      432.73      355.71     34.08 o 
   9  33   1     3562.45     3474.64     93.87 o 
  11  33   1      176.60      215.14     30.57 o 
  13  33   1      154.50       50.37     27.97 o 
  15  33   1     1444.93     1251.23     52.82 o 
  17  33   1     7859.08     7917.18    170.63 o 
  19  33   1     4905.59     4545.20    155.14 o 
  21  33   1       87.47       45.10     35.61 o 
  23  33   1      435.25      268.26     44.37 o 
  25  33   1      193.21      162.91     46.08 o 
  27  33   1      439.71      338.41     52.43 o 
  29  33   1      180.70      161.06     57.49 o 
  31  33   1     1187.00     1232.64     89.67 o 
  33  33   1      442.91      432.84     78.02 o 
  35  33   1      102.47       83.36     76.74 o 
   1  35   1    30273.82    30911.35    635.07 o 
   3  35   1     4035.96     3833.80    106.35 o 
   5  35   1     1847.63     1754.60     89.28 o 
   7  35   1     6742.83     6681.30    161.17 o 
   9  35   1     5261.77     5133.14    158.64 o 
  11  35   1      894.43      777.17     41.83 o 
  13  35   1     3201.34     3102.36     88.01 o 
  15  35   1      785.32      636.21     43.20 o 
  17  35   1     2791.51     2796.09     97.90 o 
  19  35   1      740.64      501.76     48.42 o 
  21  35   1      813.26      620.22     46.95 o 
  23  35   1      345.70      199.85     45.07 o 
  25  35   1      920.61     1078.80     79.58 o 
  27  35   1      209.63      194.15     53.60 o 
  29  35   1      744.95      700.20     72.24 o 
  31  35   1      836.43      775.81     79.56 o 
  33  35   1     1636.00     1677.73    142.81 o 
  35  35   1        9.66       10.98     76.36 o 
   1  37   1     1983.61     1923.78     72.34 o 
   3  37   1     3475.83     3402.97    120.51 o 
   5  37   1    18440.36    19131.19    432.24 o 
   7  37   1     3982.85     4164.13    108.67 o 
   9  37   1      230.51      165.90     30.59 o 
  11  37   1     1226.87      904.18     46.59 o 
  13  37   1     7575.95     7113.86    146.68 o 
  15  37   1     1395.49     1012.26     49.26 o 
  17  37   1     1417.39      984.74     51.43 o 
  19  37   1      825.49      822.54     56.63 o 
  21  37   1      109.43       81.23     40.34 o 
  23  37   1      262.62      281.75     48.69 o 
  25  37   1      513.08      400.83     54.30 o 
  27  37   1     1243.20     1318.27    103.64 o 
  29  37   1      928.22      849.46     75.56 o 
  31  37   1        1.53       24.02     62.67 o 
  33  37   1      150.80      161.85     77.73 o 
   1  39   1     7347.71     7010.58    201.36 o 
   3  39   1     6265.42     6227.12    201.16 o 
   5  39   1     1789.38     1840.40     62.17 o 
   7  39   1     1106.71      899.20     45.10 o 
   9  39   1     4873.60     4286.47    116.16 o 
  11  39   1      420.90      332.13     40.90 o 
  13  39   1     1445.62     1240.22     66.18 o 
  15  39   1      645.30      531.45     43.41 o 
  17  39   1      445.66      296.45     41.26 o 
  19  39   1      546.78      367.73     50.61 o 
  21  39   1      481.23      357.35     49.62 o 
  23  39   1     1392.89     1180.49     87.73 o 
  25  39   1      500.14      354.04     57.85 o 
  27  39   1       42.54      -21.36     57.89 o 
  29  39   1      570.90      520.89     75.20 o 
  31  39   1      571.56      567.47     79.92 o 
  33  39   1       98.45       98.00     76.39 o 
   1  41   1      395.65      328.67     37.22 o 
   3  41   1     1818.31     1908.34     68.06 o 
   5  41   1      464.67      371.77     36.40 o 
   7  41   1      777.03      759.09     44.27 o 
   9  41   1     6235.89     6014.67    137.50 o 
  11  41   1      691.12      620.89     49.47 o 
  13  41   1     1689.78     1555.29     63.71 o 
  15  41   1      350.69      297.16     40.81 o 
  17  41   1      437.77      241.56     41.58 o 
  19  41   1      556.98      295.00     48.12 o 
  21  41   1      723.60      661.76     72.01 o 
  23  41   1      391.65      353.15     61.38 o 
  25  41   1      105.06      172.23     58.45 o 
  27  41   1      328.79      353.60     70.05 o 
  29  41   1     1178.38      997.90     90.24 o 
  31  41   1      193.18       59.91     74.47 o 
   1  43   1     1462.13     1349.18     70.12 o 
   3  43   1     1510.26     1328.99     56.01 o 
   5  43   1     3591.30     3611.39    120.13 o 
   7  43   1     3490.23     3178.48     97.98 o 
   9  43   1      185.14      152.26     36.38 o 
  11  43   1     3925.27     3666.30    116.53 o 
  13  43   1     1611.94     1476.43     74.96 o 
  15  43   1     2701.65     2518.44     83.75 o 
  17  43   1      218.50      147.91     44.98 o 
  19  43   1      235.80      161.76     50.82 o 
  21  43   1      297.67      253.45     56.27 o 
  23  43   1      140.55      115.87     58.01 o 
  25  43   1      414.73      446.74     70.68 o 
  27  43   1      679.15      579.85     79.30 o 
  29  43   1      859.52      752.15     87.61 o 
  31  43   1       78.98       49.22     77.57 o 
   1  45   1     1142.51     1079.16     63.52 o 
   3  45   1     5135.02     5127.31    171.48 o 
   5  45   1     3407.78     3346.32    130.73 o 
   7  45   1       21.44        1.21     34.03 o 
   9  45   1     1631.32     1570.54     80.57 o 
  11  45   1     5632.81     5241.36    154.57 o 
  13  45   1      830.24      657.56     67.37 o 
  15  45   1      127.06      184.27     45.92 o 
  17  45   1      181.05      127.46     47.61 o 
  19  45   1     3331.76     3116.35    137.23 o 
  21  45   1      122.90      144.42     55.57 o 
  23  45   1      225.72      192.66     63.11 o 
  25  45   1      557.15      587.84     75.92 o 
  27  45   1     1356.10     1409.46    108.55 o 
  29  45   1      194.47      123.23     77.74 o 
   1  47   1       38.33       91.69     40.71 o 
   3  47   1     4021.61     3879.68    140.70 o 
   5  47   1     5330.67     5514.62    159.76 o 
   7  47   1      774.59      715.98     52.47 o 
   9  47   1      609.52      677.28     51.94 o 
  11  47   1      690.05      672.03     53.78 o 
  13  47   1      162.55      149.24     45.84 o 
  15  47   1     1001.37      855.50     61.65 o 
  17  47   1      260.28      194.34     55.00 o 
  19  47   1       81.22      164.18     56.68 o 
  21  47   1     1705.79     1537.61    100.29 o 
  23  47   1      696.21      620.32     77.40 o 
  25  47   1       52.77      134.33     67.45 o 
  27  47   1       64.18       36.46     74.57 o 
   1  49   1      435.40      364.17     49.68 o 
   3  49   1     2033.55     2181.88     83.19 o 
   5  49   1      413.97      463.70     50.95 o 
   7  49   1     1236.71     1137.23     73.01 o 
   9  49   1      273.02      248.17     51.13 o 
  11  49   1     1392.33      998.97     76.50 o 
  13  49   1     1680.45     1473.41     89.88 o 
  15  49   1     1799.70     1613.52    110.01 o 
  17  49   1      421.95      299.09     59.39 o 
  19  49   1     1675.04     1491.08     91.24 o 
  21  49   1      250.01      210.35     64.70 o 
  23  49   1      397.49      291.37     72.85 o 
  25  49   1      906.65      814.19     91.97 o 
   1  51   1     1197.00     1260.18     72.31 o 
   3  51   1     5243.60     5518.68    183.24 o 
   5  51   1      975.33      993.65     68.16 o 
   7  51   1      720.95      883.99     69.64 o 
   9  51   1      456.05      389.91     58.93 o 
  11  51   1       22.36       65.02     52.36 o 
  13  51   1      419.25      328.80     63.33 o 
  15  51   1      684.56      742.18     70.04 o 
  17  51   1     1089.87      950.09     78.73 o 
  19  51   1     1694.61     1752.40    101.93 o 
  21  51   1       99.74      125.49     66.55 o 
  23  51   1     1069.43      925.95    101.78 o 
   1  53   1      419.12      517.79     60.11 o 
   3  53   1      699.23      825.56     66.22 o 
   5  53   1     1148.33     1309.68     94.97 o 
   7  53   1     1101.97     1090.33     77.95 o 
   9  53   1      522.22      485.27     64.83 o 
  11  53   1     2914.76     2962.00    125.89 o 
  13  53   1     1643.19     1598.84     94.61 o 
  15  53   1      588.64      616.28     74.41 o 
  17  53   1      177.92      157.39     63.54 o 
  19  53   1      787.06      672.29     89.32 o 
  21  53   1     2494.17     2564.05    134.10 o 
   1  55   1      525.51      531.48     63.77 o 
   3  55   1      448.99      401.14     63.24 o 
   5  55   1      284.65      340.95     62.33 o 
   7  55   1      410.80      384.66     65.49 o 
   9  55   1      766.48      840.07     76.27 o 
  11  55   1      101.34      100.30     62.57 o 
  13  55   1     1443.76     1482.65    104.20 o 
  15  55   1      356.49      270.80     70.17 o 
  17  55   1      772.33      673.84     86.05 o 
  19  55   1      688.62      604.46    108.32 o 
   1  57   1       17.39        1.06     58.39 o 
   3  57   1     1272.24     1328.75     92.41 o 
   5  57   1      414.79      384.92     66.47 o 
   7  57   1     1491.07     1541.94     94.58 o 
   9  57   1      139.59      183.28     67.48 o 
  11  57   1      792.40      803.85     84.06 o 
  13  57   1      779.08      740.72     84.70 o 
  15  57   1     1710.28     1691.95    138.74 o 
   1  59   1      500.42      469.32     75.50 o 
   3  59   1      176.26      213.08     69.01 o 
   5  59   1      699.16      752.44     82.28 o 
   7  59   1      833.07      945.26     89.91 o 
   9  59   1      897.54     1021.61     94.54 o 
  11  59   1       71.73      138.49     76.10 o 
   1  61   1      398.29      353.41     79.24 o 
   3  61   1      317.78      299.19     74.38 o 
   5  61   1      170.85      150.00     81.34 o 
   2   0   2     2360.03     2415.80    226.45 o 
   6   0   2    10384.02    10638.95    332.15 o 
  10   0   2     2018.05     2064.86     73.50 o 
  14   0   2     5186.37     4901.76    143.29 o 
  18   0   2     1599.98     1473.36     78.22 o 
  22   0   2     1227.12     1165.82     92.92 o 
  26   0   2     1106.08     1056.21     88.46 o 
  30   0   2      155.86      173.59     71.62 o 
  34   0   2      249.90      222.56     83.83 o 
  38   0   2      743.44      744.78    136.43 o 
   0   2   2    20905.96     3681.36   5273.58 o 
   2   2   2     1305.47     1495.94     60.30 o 
   4   2   2      143.05       97.88     26.41 o 
   6   2   2     2829.32     2604.05     65.73 o 
   8   2   2    10328.25     9198.49    169.25 o 
  10   2   2     4431.73     4083.55     82.96 o 
  12   2   2      917.61      835.61     35.46 o 
  14   2   2     1124.12     1042.31     42.53 o 
  16   2   2     2148.13     2086.71     65.60 o 
  18   2   2     6174.45     5902.41    136.11 o 
  20   2   2      442.85      414.11     36.53 o 
  22   2   2      831.11      937.78     57.31 o 
  24   2   2     4188.50     4323.55    116.23 o 
  26   2   2     1663.61     1688.44     73.76 o 
  28   2   2      818.16      773.62     60.80 o 
  30   2   2     1191.82     1242.12     73.60 o 
  32   2   2      395.64      401.08     59.94 o 
  34   2   2       24.10       97.64     56.50 o 
  36   2   2      531.28      689.70     83.15 o 
  38   2   2       67.78       95.03     79.32 o 
  40   2   2      567.52      579.06    119.06 o 
   2   4   2      971.29     1052.83     51.99 o 
   4   4   2    12698.29    12943.64    284.40 o 
   6   4   2     1934.80     1873.86     47.23 o 
   8   4   2     2365.44     2319.57     54.20 o 
  10   4   2       59.54       33.66     17.04 o 
  12   4   2     2358.15     2269.78     56.65 o 
  14   4   2      549.79      457.66     32.21 o 
  16   4   2     1051.91     1077.87     45.38 o 
  18   4   2     7726.44     7964.11    181.37 o 
  20   4   2      542.31      384.14     37.46 o 
  22   4   2     3447.04     3298.56     98.43 o 
  24   4   2     3891.40     3909.42    112.22 o 
  26   4   2     2936.23     3155.11    129.37 o 
  28   4   2      172.63      125.34     44.50 o 
  30   4   2      244.32      250.51     52.77 o 
  32   4   2        3.55      -10.48     50.23 o 
  34   4   2      949.37     1053.88     81.45 o 
  36   4   2      992.36     1058.96     92.72 o 
  38   4   2      322.40      309.87     83.38 o 
  40   4   2      440.18      587.03    107.37 o 
   0   6   2      307.60      338.85    107.22 o 
   2   6   2    15850.58    15675.24    395.05 o 
   4   6   2     8829.78     8186.44    178.37 o 
   6   6   2     1817.79     1725.12     52.49 o 
   8   6   2     3830.33     3794.45     78.98 o 
  10   6   2     2375.72     2371.53     54.46 o 
  12   6   2      879.56      798.14     32.44 o 
  14   6   2     9401.54     9030.82    186.93 o 
  16   6   2       65.97       65.57     25.42 o 
  18   6   2     1041.55      872.90     45.16 o 
  20   6   2     9191.04     9458.52    234.09 o 
  22   6   2     7407.79     7583.38    190.14 o 
  24   6   2     4928.45     4960.04    178.72 o 
  26   6   2     1446.63     1375.49     68.49 o 
  28   6   2      732.65      727.77     59.22 o 
  30   6   2     5935.77     6459.42    169.45 o 
  32   6   2      542.95      606.60     68.14 o 
  34   6   2      669.29      754.50     75.54 o 
  36   6   2      851.36     1166.42     97.07 o 
  38   6   2     1187.69     1375.38    105.67 o 
  40   6   2      919.06      958.15    109.23 o 
   2   8   2    23137.81    22101.29    440.95 o 
   4   8   2    24924.77    25299.07    501.11 o 
   6   8   2    55697.95    56651.58   1147.56 o 
   8   8   2     1252.30     1301.95     46.98 o 
  10   8   2    16595.55    16817.50    299.79 o 
  12   8   2     3950.79     3959.78     82.98 o 
  14   8   2     6475.91     6756.67    141.77 o 
  16   8   2      589.34      584.33     43.12 o 
  18   8   2     5580.62     5334.12    130.80 o 
  20   8   2     3647.76     3725.66    106.53 o 
  22   8   2     4176.57     3941.46    113.78 o 
  24   8   2     3996.00     4026.79    132.75 o 
  26   8   2     5320.87     5735.39    159.61 o 
  28   8   2     3076.22     3730.53    125.00 o 
  30   8   2     2566.40     2571.35    103.95 o 
  32   8   2      729.20      763.06     69.41 o 
  34   8   2      646.00      688.27     74.80 o 
  36   8   2       24.86      -10.37     70.28 o 
  38   8   2      540.05      467.77     86.63 o 
  40   8   2      660.99     1018.55    111.12 o 
   0  10   2     3944.94     4072.04    130.06 o 
   2  10   2     4100.27     3845.41     87.80 o 
   4  10   2     9267.31     9450.60    195.69 o 
   6  10   2    39782.06    41676.76    776.70 o 
   8  10   2      853.99      884.50     33.46 o 
  10  10   2    28493.12    29797.86    532.32 o 
  12  10   2     7438.78     8097.73    156.51 o 
  14  10   2     2118.98     2204.77     66.06 o 
  16  10   2      436.52      416.97     35.10 o 
  18  10   2      145.68      128.61     30.20 o 
  20  10   2     1595.59     1638.67     73.61 o 
  22  10   2    11929.12    13018.99    295.45 o 
  24  10   2     4804.37     4869.35    143.29 o 
  26  10   2     8760.24     9632.21    239.69 o 
  28  10   2     4910.05     5189.45    190.23 o 
  30  10   2      384.24      447.43     57.35 o 
  32  10   2      201.30      205.80     58.88 o 
  34  10   2      677.14      840.93     78.09 o 
  36  10   2      164.43      193.36     75.08 o 
  38  10   2      625.92      638.25     90.21 o 
  40  10   2      213.64      231.61     92.05 o 
   2  12   2    40717.50    40838.35    843.68 o 
   4  12   2     8081.73     7612.56    160.53 o 
   6  12   2    16059.82    15735.88    300.03 o 
   8  12   2     8708.73     9132.13    176.76 o 
  10  12   2     8613.62     8420.04    161.78 o 
  12  12   2     2664.90     2492.94     65.93 o 
  14  12   2     6287.89     6569.73    152.56 o 
  16  12   2     3995.76     3939.42    103.62 o 
  18  12   2     2516.27     2407.93     77.73 o 
  20  12   2     3814.47     4074.17    125.53 o 
  22  12   2     8815.56     9014.65    221.39 o 
  24  12   2     1104.68     1194.39     65.71 o 
  26  12   2     5696.74     5926.49    198.04 o 
  28  12   2      695.25      613.52     62.45 o 
  30  12   2     1148.62     1126.65     74.65 o 
  32  12   2      275.99      253.59     55.13 o 
  34  12   2      641.89      542.70     71.27 o 
  36  12   2      720.86      611.82     85.77 o 
  38  12   2      376.16      213.29     80.44 o 
  40  12   2      326.41      271.98    107.51 o 
   0  14   2    13117.75    13266.01    396.89 o 
   2  14   2     7933.33     8254.34    166.65 o 
   4  14   2     1021.14      916.91     39.82 o 
   6  14   2     5161.72     5162.23    108.46 o 
   8  14   2    38700.07    42051.35    782.60 o 
  10  14   2     4936.48     5192.35    112.26 o 
  12  14   2     2166.38     1887.39     63.48 o 
  14  14   2      889.34      849.19     42.56 o 
  16  14   2     5156.78     5278.50    141.33 o 
  18  14   2     5366.44     5430.25    147.56 o 
  20  14   2     8594.64     8883.53    211.18 o 
  22  14   2     5494.86     5536.16    150.16 o 
  24  14   2     3488.54     3356.30    111.52 o 
  26  14   2      431.59      408.10     53.45 o 
  28  14   2       67.14       85.40     50.01 o 
  30  14   2      563.06      608.34     65.51 o 
  32  14   2      621.86      600.59     69.29 o 
  34  14   2     1187.20     1326.55     89.23 o 
  36  14   2      655.20      662.13     84.45 o 
  38  14   2      596.15      551.35     91.63 o 
  40  14   2      809.86      730.61    121.35 o 
   2  16   2     2137.46     2083.45     74.00 o 
   4  16   2     6082.73     5896.30    146.43 o 
   6  16   2     7531.56     7685.69    159.62 o 
   8  16   2     1803.94     1736.77     69.93 o 
  10  16   2     2381.84     2237.41     80.70 o 
  12  16   2     3451.90     3588.16     97.28 o 
  14  16   2       46.43       38.48     26.47 o 
  16  16   2      483.84      472.71     39.66 o 
  18  16   2      875.45      788.85     49.21 o 
  20  16   2     4931.77     5061.73    135.01 o 
  22  16   2     1193.20     1187.19     62.23 o 
  24  16   2      624.27      720.04     57.60 o 
  26  16   2     3045.23     3148.14    111.91 o 
  28  16   2       95.39       20.92     49.27 o 
  30  16   2       69.65      123.48     54.68 o 
  32  16   2      289.22      244.40     60.91 o 
  34  16   2       38.07        3.21     60.54 o 
  36  16   2      765.83      918.23     96.66 o 
  38  16   2       67.28      124.95     83.76 o 
   0  18   2    20869.43    21335.63    771.36 o 
   2  18   2       77.14       34.27     23.32 o 
   4  18   2     1988.00     2021.45     64.14 o 
   6  18   2     6274.04     6511.83    139.49 o 
   8  18   2    21367.37    22261.44    444.89 o 
  10  18   2     2339.14     2510.91     79.92 o 
  12  18   2      521.39      520.37     38.00 o 
  14  18   2     2109.55     1907.54     67.58 o 
  16  18   2     3216.69     3301.77     98.25 o 
  18  18   2      172.53      110.56     35.01 o 
  20  18   2      182.03      169.76     38.78 o 
  22  18   2     1770.89     1755.15     75.73 o 
  24  18   2     1716.84     1663.25     77.46 o 
  26  18   2      192.67      224.77     52.63 o 
  28  18   2      191.78      156.32     52.43 o 
  30  18   2      869.64      728.17     81.67 o 
  32  18   2       56.42       95.89     58.93 o 
  34  18   2      150.50      207.40     69.71 o 
  36  18   2      130.18      213.88     79.60 o 
  38  18   2      431.80      547.68    101.85 o 
   2  20   2     2935.04     2827.78    111.57 o 
   4  20   2     4050.02     4061.13    123.94 o 
   6  20   2     2364.74     2646.58     76.19 o 
   8  20   2     4760.99     4835.09    129.71 o 
  10  20   2     1017.28     1099.93     52.08 o 
  12  20   2        9.42       36.12     26.91 o 
  14  20   2     1083.95     1021.52     51.40 o 
  16  20   2      937.27      804.65     50.80 o 
  18  20   2     2509.72     2726.98    102.32 o 
  20  20   2      602.84      581.88     52.72 o 
  22  20   2      210.83      147.40     42.60 o 
  24  20   2     1213.13     1217.88     70.25 o 
  26  20   2     1256.99     1184.81     74.99 o 
  28  20   2      422.48      534.55     63.73 o 
  30  20   2      300.22      238.57     62.81 o 
  32  20   2       98.38      203.11     68.23 o 
  34  20   2       97.38       67.39     74.11 o 
  36  20   2       17.24       92.87     81.51 o 
  38  20   2      505.95      537.18    112.64 o 
   0  22   2    12260.04    12553.11    456.47 o 
   2  22   2     2136.86     2136.13    106.65 o 
   4  22   2      839.44      817.80     68.17 o 
   6  22   2      435.88      420.79     38.27 o 
   8  22   2     3602.28     3908.69    119.75 o 
  10  22   2      438.55      401.71     38.42 o 
  12  22   2      227.32      202.33     34.85 o 
  14  22   2      128.80      158.00     35.29 o 
  16  22   2     3856.68     4010.90    131.60 o 
  18  22   2      651.86      560.17     50.27 o 
  20  22   2      431.88      464.84     50.74 o 
  22  22   2      146.98       72.96     42.35 o 
  24  22   2     1850.39     1771.61     84.41 o 
  26  22   2       42.41        2.19     51.85 o 
  28  22   2      774.08      628.70     70.92 o 
  30  22   2      370.47      414.98     67.35 o 
  32  22   2      682.33      619.72     84.73 o 
  34  22   2      103.35      149.12     75.16 o 
  36  22   2      705.70      746.23     99.72 o 
  38  22   2      462.70      859.51    124.87 o 
   2  24   2     7174.26     7104.83    215.15 o 
   4  24   2      360.90      363.19     39.77 o 
   6  24   2     1362.60     1438.05     70.32 o 
   8  24   2      194.83      233.00     35.08 o 
  10  24   2      148.29      205.75     37.69 o 
  12  24   2      310.56      351.67     43.56 o 
  14  24   2     1252.71     1099.13     61.54 o 
  16  24   2     4170.98     4152.73    132.14 o 
  18  24   2     2566.36     2502.82    107.67 o 
  20  24   2     1920.34     1818.78     85.65 o 
  22  24   2     1003.93     1025.32     80.26 o 
  24  24   2      733.65      739.50     67.66 o 
  26  24   2      634.84      725.25     69.22 o 
  28  24   2      718.26      660.44     76.12 o 
  30  24   2      256.66      205.61     69.07 o 
  32  24   2     2542.45     3014.69    136.70 o 
  34  24   2      782.71      744.88     91.48 o 
  36  24   2      310.43      425.70     93.49 o 
   0  26   2    22696.88    23228.94    908.70 o 
   2  26   2     2794.72     2678.91    147.06 o 
   4  26   2     1040.43     1057.75     86.75 o 
   6  26   2     1949.96     1987.97    105.10 o 
   8  26   2      729.20      794.21     66.49 o 
  10  26   2      233.62      205.24     40.36 o 
  12  26   2      498.26      419.18     46.95 o 
  14  26   2     1121.22     1049.03     63.27 o 
  16  26   2     3424.14     3901.22    131.13 o 
  18  26   2      445.37      494.78     57.22 o 
  20  26   2     3795.09     3781.77    133.55 o 
  22  26   2     1203.65     1225.77     76.73 o 
  24  26   2      793.75      711.77     68.51 o 
  26  26   2      431.84      475.17     66.67 o 
  28  26   2      519.37      426.84     72.50 o 
  30  26   2      139.36       37.66     68.14 o 
  32  26   2      384.25      479.76     83.43 o 
  34  26   2        4.80        8.54     73.99 o 
  36  26   2      737.44      793.20    117.66 o 
   2  28   2     3540.93     3666.50    163.76 o 
   4  28   2     4751.54     4574.79    183.09 o 
   6  28   2     9198.65     9526.10    285.70 o 
   8  28   2       91.81       57.07     35.86 o 
  10  28   2     1067.07      985.35     74.44 o 
  12  28   2     6332.81     6704.03    181.70 o 
  14  28   2      970.68      933.80     67.33 o 
  16  28   2    13443.92    13895.94    368.56 o 
  18  28   2       44.94        8.84     47.47 o 
  20  28   2     6640.96     7228.11    234.09 o 
  22  28   2      510.60      600.11     64.52 o 
  24  28   2      472.11      415.46     62.28 o 
  26  28   2      274.12      236.00     63.00 o 
  28  28   2      220.23      208.58     66.65 o 
  30  28   2      920.26      944.29     90.34 o 
  32  28   2     2431.12     2840.78    137.15 o 
  34  28   2      976.39     1081.16    102.99 o 
  36  28   2     1230.68     1563.84    147.15 o 
   0  30   2    31506.36    33168.17   1074.07 o 
   2  30   2    37743.39    40918.30   1322.05 o 
   4  30   2     3280.71     3486.64    164.24 o 
   6  30   2      973.21     1058.55     66.13 o 
   8  30   2     5046.26     4758.74    169.90 o 
  10  30   2     4504.17     4422.17    159.85 o 
  12  30   2       97.62      104.38     40.12 o 
  14  30   2     3664.34     3943.91    129.71 o 
  16  30   2     8088.69     8315.57    221.66 o 
  18  30   2     3824.57     3924.42    226.47 o 
  20  30   2     5848.17     6112.09    226.63 o 
  22  30   2       74.68       60.89     52.80 o 
  24  30   2     1130.67     1131.24     87.10 o 
  26  30   2      662.11      612.83     72.67 o 
  28  30   2      515.76      426.93     78.42 o 
  30  30   2     2137.01     2334.47    124.04 o 
  32  30   2     1713.79     1991.30    121.26 o 
  34  30   2      582.36      584.15    114.85 o 
   2  32   2     5892.03     5877.73    218.18 o 
   4  32   2       61.67       83.19     39.74 o 
   6  32   2     2589.64     2651.29    111.81 o 
   8  32   2      338.18      319.42     51.65 o 
  10  32   2     1486.87     1528.60     83.59 o 
  12  32   2     2828.93     2875.35    130.01 o 
  14  32   2     3824.14     3693.52    140.65 o 
  16  32   2      489.52      439.53     57.56 o 
  18  32   2     1017.69     1163.98     80.06 o 
  20  32   2     2640.81     2596.62    150.08 o 
  22  32   2      820.34      931.06     76.14 o 
  24  32   2      664.46      519.21     68.73 o 
  26  32   2     1111.17     1370.39     95.30 o 
  28  32   2     1053.54     1035.05     88.28 o 
  30  32   2     2427.75     2702.48    163.40 o 
  32  32   2      209.39      114.96     80.04 o 
  34  32   2      404.67      452.62    104.26 o 
   0  34   2     4484.25     4899.78    208.32 o 
   2  34   2      887.41      877.77     61.84 o 
   4  34   2      925.24     1041.22     69.88 o 
   6  34   2     6066.02     6576.55    182.02 o 
   8  34   2      504.36      466.47     53.57 o 
  10  34   2     3601.32     3662.61    148.04 o 
  12  34   2     2228.26     2521.79    110.41 o 
  14  34   2     3450.67     3280.23    144.78 o 
  16  34   2      114.85       97.90     50.11 o 
  18  34   2      456.81      391.38     64.08 o 
  20  34   2      902.44      784.77     92.55 o 
  22  34   2      814.62      829.65     80.89 o 
  24  34   2      421.07      446.17     71.11 o 
  26  34   2     1738.83     1855.64    111.28 o 
  28  34   2      134.07      174.99     74.25 o 
  30  34   2     1724.36     2200.97    125.48 o 
  32  34   2      623.73      552.37     95.62 o 
   2  36   2     3330.42     3363.69    154.72 o 
   4  36   2     1166.34     1120.28     85.65 o 
   6  36   2      807.88      778.78     64.37 o 
   8  36   2      192.60      188.35     49.35 o 
  10  36   2     1997.68     2099.41    130.92 o 
  12  36   2      830.17      894.88     64.76 o 
  14  36   2     1408.47     1491.56     78.50 o 
  16  36   2      557.27      565.31     63.18 o 
  18  36   2       30.98       25.35     56.61 o 
  20  36   2      974.03     1027.20     94.20 o 
  22  36   2      548.82      612.82     79.11 o 
  24  36   2      889.29      858.14     83.14 o 
  26  36   2      879.98      880.80     85.85 o 
  28  36   2      908.97      870.73     89.70 o 
  30  36   2      646.26      749.68     96.36 o 
  32  36   2      155.90      134.81     89.53 o 
   0  38   2      587.43      745.64     90.06 o 
   2  38   2     2102.31     2221.63    130.38 o 
   4  38   2       26.72        1.35     44.41 o 
   6  38   2     1203.61     1172.16     90.91 o 
   8  38   2     1366.14     1469.98    111.10 o 
  10  38   2     3106.44     3096.83    139.41 o 
  12  38   2     2487.62     2612.96    133.84 o 
  14  38   2     7842.53     8148.01    260.64 o 
  16  38   2      282.22      223.17     56.23 o 
  18  38   2      143.17       54.67     58.95 o 
  20  38   2      434.89      336.69     68.09 o 
  22  38   2     3893.01     4383.74    216.40 o 
  24  38   2      166.04       94.21     66.51 o 
  26  38   2      829.82      821.73     88.58 o 
  28  38   2      885.48     1021.30     99.94 o 
  30  38   2     1664.52     1903.46    158.72 o 
   2  40   2     1127.64     1181.84     76.85 o 
   4  40   2     3008.28     3184.43    166.02 o 
   6  40   2      970.32     1013.84     73.45 o 
   8  40   2      125.83      112.03     51.32 o 
  10  40   2      686.78      782.10    100.27 o 
  12  40   2     1522.58     1636.43     87.55 o 
  14  40   2      627.11      580.56     66.99 o 
  16  40   2      381.39      434.21     66.07 o 
  18  40   2      199.37      165.22     62.60 o 
  20  40   2      236.82      223.07     66.38 o 
  22  40   2      572.45      607.44     81.23 o 
  24  40   2        3.03       53.39     71.43 o 
  26  40   2      217.97      210.54     80.05 o 
  28  40   2      326.76      367.60     89.51 o 
  30  40   2       70.74       85.62    100.79 o 
   0  42   2     2603.93     2760.82    209.54 o 
   2  42   2      440.02      501.72     64.34 o 
   4  42   2      361.75      357.26     59.96 o 
   6  42   2     1528.13     1726.72     89.19 o 
   8  42   2      838.08      838.25     72.56 o 
  10  42   2      181.47      228.50     57.80 o 
  12  42   2     1635.61     1788.43    102.35 o 
  14  42   2       53.97       43.62     58.03 o 
  16  42   2     1049.22      931.85     78.49 o 
  18  42   2       13.37       26.91     62.83 o 
  20  42   2       18.58       41.63     65.72 o 
  22  42   2      240.46      292.66     75.85 o 
  24  42   2      319.06      289.48     83.45 o 
  26  42   2       31.53       49.13     79.19 o 
  28  42   2      292.33      432.76     97.30 o 
   2  44   2      488.96      592.05     68.53 o 
   4  44   2      851.43      965.33     75.57 o 
   6  44   2     1285.95     1490.61     88.16 o 
   8  44   2     1027.32     1157.95     83.05 o 
  10  44   2     2281.58     2365.17    106.64 o 
  12  44   2      248.75      276.84     62.88 o 
  14  44   2      239.59      257.75     67.46 o 
  16  44   2      481.58      451.69     72.10 o 
  18  44   2      653.43      466.27     94.41 o 
  20  44   2      224.67      194.28     71.97 o 
  22  44   2      296.27      233.80     80.99 o 
  24  44   2     2018.97     2253.80    173.94 o 
  26  44   2      761.11      901.50    102.94 o 
   0  46   2     2442.36     2966.90    176.99 o 
   2  46   2       62.54      197.56     63.06 o 
   4  46   2      533.83      538.27     69.38 o 
   6  46   2     1760.25     2219.53    129.51 o 
   8  46   2      501.25      504.55     70.88 o 
  10  46   2      952.58     1086.73     98.30 o 
  12  46   2      340.44      369.35     69.35 o 
  14  46   2      189.55      190.34     68.01 o 
  16  46   2      184.58      115.31     70.99 o 
  18  46   2      415.02      422.12     78.49 o 
  20  46   2      414.65      498.63     84.75 o 
  22  46   2      375.94      415.28     84.66 o 
  24  46   2      353.55      183.05     85.02 o 
   2  48   2      185.76      315.23     70.37 o 
   4  48   2     2516.65     2659.59    183.44 o 
   6  48   2      159.90      230.76     65.18 o 
   8  48   2     2901.68     3176.33    143.66 o 
  10  48   2      102.42      164.80     67.05 o 
  12  48   2      183.75      108.99     67.28 o 
  14  48   2     1611.29     1708.41    107.53 o 
  16  48   2      219.72      191.06     74.68 o 
  18  48   2      298.98      242.08     82.15 o 
  20  48   2     1031.85      937.49    103.53 o 
  22  48   2      355.17      426.94    101.29 o 
   0  50   2     1699.61     2107.77    160.21 o 
   2  50   2      587.62      668.66     81.85 o 
   4  50   2      595.22      783.50     84.16 o 
   6  50   2      412.60      399.97     74.55 o 
   8  50   2     5100.10     5553.45    260.26 o 
  10  50   2      797.25      866.85     84.63 o 
  12  50   2     1222.14     1218.87     97.07 o 
  14  50   2      916.42     1019.04     95.76 o 
  16  50   2     1936.70     2350.68    137.28 o 
  18  50   2     1516.50     1770.10    147.00 o 
  20  50   2       43.27       96.84     99.28 o 
   2  52   2     3315.76     3533.33    165.32 o 
   4  52   2     1559.60     1489.46    106.14 o 
   6  52   2     2530.74     2477.43    169.31 o 
   8  52   2     2323.78     2518.29    160.60 o 
  10  52   2      436.51      595.33     87.55 o 
  12  52   2      203.69      181.31     84.28 o 
  14  52   2     2661.15     3139.23    183.54 o 
  16  52   2      281.06      458.17     99.93 o 
  18  52   2     1541.63     1712.32    162.10 o 
   0  54   2     3866.32     4626.77    264.38 o 
   2  54   2      128.36      206.05     78.78 o 
   4  54   2      352.54      440.50     85.32 o 
   6  54   2     1339.09     1599.03    114.88 o 
   8  54   2      245.66      367.84     87.88 o 
  10  54   2     1104.42     1293.71    110.34 o 
  12  54   2      283.26      191.48     98.00 o 
  14  54   2      370.26      388.18    101.98 o 
   2  56   2      440.78      406.44     93.17 o 
   4  56   2     1123.58     1363.90    127.75 o 
   6  56   2      656.92      573.86     97.11 o 
   8  56   2       17.33     -104.25     84.10 o 
  10  56   2      149.90      179.93    100.62 o 
   0  58   2     1513.93     1731.35    181.67 o 
   2  58   2      149.92      138.64     94.53 o 
   4  58   2      122.89      180.61    112.87 o 
   1   1   3      711.19      690.80     68.03 o 
   3   1   3     1399.42     1286.54     60.49 o 
   5   1   3     1225.45     1243.64     65.28 o 
   7   1   3     1348.75     1372.87     73.12 o 
   9   1   3      410.34      355.55     32.43 o 
  11   1   3     1800.45     1791.11     81.86 o 
  13   1   3      134.32      107.20     32.69 o 
  15   1   3     1606.89     1447.96     62.38 o 
  17   1   3     2455.09     2067.37     94.13 o 
  19   1   3     8471.12     8342.82    213.20 o 
  21   1   3      964.59      752.63     54.20 o 
  23   1   3       49.80       65.33     40.11 o 
  25   1   3      769.57      631.62     56.04 o 
  27   1   3     3416.04     3491.88    116.81 o 
  29   1   3      372.12      423.31     57.76 o 
  31   1   3     3062.25     3302.14    164.21 o 
  33   1   3     1442.53     1439.41     88.05 o 
  35   1   3      802.45      817.44     81.23 o 
  37   1   3      301.82      348.15     77.27 o 
   1   3   3     2791.56     2875.98    118.44 o 
   3   3   3     5627.90     5528.94    152.11 o 
   5   3   3      357.93      323.00     41.15 o 
   7   3   3       98.20      103.88     36.01 o 
   9   3   3       97.13       89.78     27.76 o 
  11   3   3     3060.15     2895.93     84.38 o 
  13   3   3     4140.90     4099.10    122.24 o 
  15   3   3     1315.39     1144.44     63.01 o 
  17   3   3     3599.50     3695.35    108.10 o 
  19   3   3     6453.26     6831.76    181.43 o 
  21   3   3     3275.46     3188.54    104.64 o 
  23   3   3      327.26      251.47     44.28 o 
  25   3   3      769.71      764.50     57.79 o 
  27   3   3     1212.52     1193.13     71.27 o 
  29   3   3     3717.36     3483.28    119.80 o 
  31   3   3      659.26      612.95     67.19 o 
  33   3   3      203.73      232.70     63.78 o 
  35   3   3      492.71      595.64     75.05 o 
  37   3   3       11.24      -22.20     72.09 o 
   1   5   3     3499.40     3444.34    119.69 o 
   3   5   3     7774.55     7211.41    277.45 o 
   5   5   3      342.26      252.15     38.88 o 
   7   5   3     1244.12     1070.20     60.15 o 
   9   5   3       34.88       22.88     28.75 o 
  11   5   3     2343.26     2331.74     74.99 o 
  13   5   3     4552.05     4671.23    138.11 o 
  15   5   3     7146.65     7124.12    185.65 o 
  17   5   3     3267.60     3035.71    107.25 o 
  19   5   3     5852.77     5825.99    155.25 o 
  21   5   3     1010.23      849.10     54.89 o 
  23   5   3      128.48       71.81     40.20 o 
  25   5   3      942.95      934.42     61.77 o 
  27   5   3      377.12      329.55     53.50 o 
  29   5   3     4801.96     4815.14    182.74 o 
  31   5   3      965.36      913.90     73.68 o 
  33   5   3      736.15      700.29     73.78 o 
  35   5   3      462.10      449.65     77.33 o 
  37   5   3      268.56      261.63     82.82 o 
   1   7   3      769.70      748.02     56.04 o 
   3   7   3     3885.13     3833.21    137.85 o 
   5   7   3     5427.85     5328.40    153.94 o 
   7   7   3      465.66      448.64     36.97 o 
   9   7   3      244.22      174.50     39.14 o 
  11   7   3     4260.80     4056.31    131.89 o 
  13   7   3     5973.67     6204.42    177.80 o 
  15   7   3     4011.92     3849.81    135.00 o 
  17   7   3       69.48       60.92     36.00 o 
  19   7   3     3549.62     3407.94    135.38 o 
  21   7   3     3743.66     3654.08    109.59 o 
  23   7   3      233.84      238.37     43.92 o 
  25   7   3      115.51       83.41     43.97 o 
  27   7   3     2252.61     2239.12    113.69 o 
  29   7   3     4290.80     4100.69    136.07 o 
  31   7   3     1061.49     1128.47     78.30 o 
  33   7   3        8.59       25.05     61.38 o 
  35   7   3      108.19      147.56     70.52 o 
  37   7   3       43.93      -81.90    122.10 o 
   1   9   3      261.50      266.39     38.67 o 
   3   9   3     1470.56     1394.76     71.62 o 
   5   9   3      346.90      259.64     37.06 o 
   7   9   3     1344.71     1405.16     84.02 o 
   9   9   3      505.20      528.76     40.53 o 
  11   9   3      164.12      177.38     36.36 o 
  13   9   3      413.54      327.92     50.84 o 
  15   9   3      228.12      234.51     37.44 o 
  17   9   3     4822.15     4915.91    146.25 o 
  19   9   3      665.13      516.80     48.77 o 
  21   9   3     3805.50     3826.01    134.40 o 
  23   9   3     1495.81     1485.47     71.22 o 
  25   9   3     1085.23     1034.20     73.68 o 
  27   9   3      164.36      111.37     49.91 o 
  29   9   3      662.84      568.59     62.84 o 
  31   9   3       29.94       -1.34     57.47 o 
  33   9   3     1159.69     1427.10     90.48 o 
  35   9   3       65.15       77.44     69.04 o 
   1  11   3      365.29      326.04     44.32 o 
   3  11   3      848.96      831.16     62.95 o 
   5  11   3      837.13      682.28     47.77 o 
   7  11   3     8561.46     9074.50    217.05 o 
   9  11   3      334.05      247.98     35.41 o 
  11  11   3        4.42       -6.00     32.46 o 
  13  11   3      620.53      544.56     45.55 o 
  15  11   3      431.67      301.56     41.09 o 
  17  11   3     2234.97     2075.47     86.85 o 
  19  11   3     1918.30     1852.35     99.95 o 
  21  11   3      562.26      453.14     44.96 o 
  23  11   3      117.49       64.32     42.21 o 
  25  11   3      138.54       96.77     47.54 o 
  27  11   3      549.79      475.64     60.34 o 
  29  11   3      407.66      423.17     64.03 o 
  31  11   3      216.42      143.54     63.54 o 
  33  11   3     1072.50     1148.11     90.62 o 
  35  11   3      181.03      228.53     75.04 o 
   1  13   3     2295.80     2166.62     70.08 o 
   3  13   3     4361.55     4439.76    113.72 o 
   5  13   3     6906.23     7061.85    174.31 o 
   7  13   3     3121.06     3184.71     96.72 o 
   9  13   3    11302.62    11833.42    287.90 o 
  11  13   3     4256.82     4724.45    140.92 o 
  13  13   3     1102.23      997.23     58.96 o 
  15  13   3      515.32      464.21     45.58 o 
  17  13   3      452.01      533.23     53.83 o 
  19  13   3       42.55       -5.38     35.67 o 
  21  13   3      230.89      155.72     44.36 o 
  23  13   3      162.49       93.30     45.20 o 
  25  13   3     1641.19     1499.47     99.72 o 
  27  13   3      748.99      563.22     68.86 o 
  29  13   3      130.69      188.36     61.12 o 
  31  13   3       19.97       46.50     60.59 o 
  33  13   3      182.92      181.64     70.21 o 
  35  13   3      234.04      301.59     79.33 o 
   1  15   3     4058.30     3974.29    121.79 o 
   3  15   3      997.58      944.12     52.95 o 
   5  15   3     7833.28     8049.12    220.46 o 
   7  15   3     8703.08     8678.78    225.49 o 
   9  15   3    11361.65    11739.35    297.46 o 
  11  15   3     1049.63     1021.67     63.45 o 
  13  15   3      996.83     1044.71     63.48 o 
  15  15   3      135.96       82.61     37.48 o 
  17  15   3     3424.16     3443.27    124.67 o 
  19  15   3      210.36      165.45     42.63 o 
  21  15   3      194.30      169.37     45.22 o 
  23  15   3      731.09      592.74     56.81 o 
  25  15   3     1944.29     1727.12     93.55 o 
  27  15   3     1834.79     1860.26    116.22 o 
  29  15   3      324.60      274.64     65.49 o 
  31  15   3      610.86      599.48     76.21 o 
  33  15   3       88.53       77.08     67.40 o 
  35  15   3      375.06      381.15     80.51 o 
   1  17   3     1402.57     1358.38     75.27 o 
   3  17   3     3317.34     3310.89    129.77 o 
   5  17   3     4630.54     4726.14    161.65 o 
   7  17   3     1419.41     1252.24     77.28 o 
   9  17   3     5483.67     5747.71    177.56 o 
  11  17   3     1238.13     1223.51     76.67 o 
  13  17   3      525.19      372.57     59.90 o 
  15  17   3       85.74       57.91     40.55 o 
  17  17   3      548.35      431.41     62.65 o 
  19  17   3      748.53      603.80     54.33 o 
  21  17   3       33.12       38.88     44.81 o 
  23  17   3     1931.87     1956.39     87.51 o 
  25  17   3     1411.97     1111.36     83.28 o 
  27  17   3       18.91       -1.89     53.85 o 
  29  17   3      400.07      367.57     68.48 o 
  31  17   3       43.22       39.21     66.88 o 
  33  17   3       39.51       12.81     67.33 o 
  35  17   3        0.04        3.80     72.71 o 
   1  19   3      164.92      174.11     43.29 o 
   3  19   3      706.48      774.95     63.22 o 
   5  19   3     1902.63     1683.56    127.25 o 
   7  19   3     2103.46     2024.86     95.95 o 
   9  19   3     1365.80     1219.24     86.80 o 
  11  19   3    11222.29    12078.96    335.81 o 
  13  19   3     1826.57     1726.70    113.58 o 
  15  19   3      639.98      572.17     52.54 o 
  17  19   3      150.44      191.69     43.30 o 
  19  19   3     1439.34     1357.06     73.50 o 
  21  19   3      327.81      298.83     51.50 o 
  23  19   3      400.48      282.10     54.47 o 
  25  19   3      149.83       95.58     53.31 o 
  27  19   3      681.16      586.87     69.80 o 
  29  19   3      284.30      147.09     64.61 o 
  31  19   3       14.04        0.46     66.96 o 
  33  19   3       52.69      -11.13     71.79 o 
   1  21   3     1014.09      982.76     75.06 o 
   3  21   3    11265.11    11572.48    360.94 o 
   5  21   3     7134.34     7495.93    248.05 o 
   7  21   3      408.22      359.85     48.84 o 
   9  21   3       45.49        1.97     39.21 o 
  11  21   3       15.39       31.96     43.06 o 
  13  21   3      851.21      851.35     60.77 o 
  15  21   3     1352.61     1102.58    100.67 o 
  17  21   3      243.55      190.61     47.82 o 
  19  21   3     2118.07     2035.42     89.55 o 
  21  21   3     2695.75     2519.35    161.09 o 
  23  21   3     1549.24     1550.16    108.18 o 
  25  21   3      334.36      283.14     56.95 o 
  27  21   3       60.97       72.95     60.58 o 
  29  21   3       31.40       94.69     62.25 o 
  31  21   3      247.24      210.13     71.61 o 
  33  21   3      190.05      214.72     79.07 o 
   1  23   3     3688.44     3705.72    144.36 o 
   3  23   3    14959.84    16834.81    476.56 o 
   5  23   3     8774.17     9528.83    272.79 o 
   7  23   3     5574.85     5738.01    171.59 o 
   9  23   3      922.67      886.34     63.05 o 
  11  23   3     3696.78     3866.22    137.15 o 
  13  23   3     7525.36     7941.80    238.49 o 
  15  23   3      443.19      404.89     52.16 o 
  17  23   3      132.91      127.15     46.63 o 
  19  23   3     1650.30     1633.97    110.14 o 
  21  23   3      207.63      157.61     52.85 o 
  23  23   3      699.15      732.57     70.35 o 
  25  23   3      119.26      120.86     60.06 o 
  27  23   3      592.72      346.56     66.95 o 
  29  23   3       64.41       89.72     64.74 o 
  31  23   3      343.67      414.09     77.10 o 
  33  23   3       90.85       67.41     77.44 o 
   1  25   3     7032.87     7690.03    208.40 o 
   3  25   3     4628.91     4801.23    179.32 o 
   5  25   3     4573.18     4810.70    146.81 o 
   7  25   3     1157.13     1133.56     70.91 o 
   9  25   3      487.72      346.61     47.04 o 
  11  25   3     4904.72     4600.21    225.21 o 
  13  25   3      493.44      510.03     59.35 o 
  15  25   3     1834.62     1689.12     82.19 o 
  17  25   3      189.88      179.23     49.56 o 
  19  25   3     1830.99     1886.61    169.29 o 
  21  25   3      628.35      574.36     65.54 o 
  23  25   3      668.28      504.62     66.75 o 
  25  25   3      412.81      355.37     67.66 o 
  27  25   3      859.67      715.69     77.86 o 
  29  25   3      101.17       35.51     69.39 o 
  31  25   3       41.66      -93.47     71.08 o 
   1  27   3     1772.94     1770.52     75.70 o 
   3  27   3     2792.98     2742.39    131.70 o 
   5  27   3     2733.81     2891.55    100.93 o 
   7  27   3      125.50       95.49     41.03 o 
   9  27   3       65.47       14.72     39.77 o 
  11  27   3      410.42      258.59     48.89 o 
  13  27   3      188.63      139.93     49.01 o 
  15  27   3     1060.31      930.33     70.99 o 
  17  27   3     2670.95     2367.30    109.09 o 
  19  27   3       33.38       64.00     51.59 o 
  21  27   3      358.98      386.10     62.30 o 
  23  27   3      498.72      422.63     67.47 o 
  25  27   3       49.97        5.04     59.45 o 
  27  27   3      435.52      535.35     76.29 o 
  29  27   3       17.59       62.63     70.68 o 
  31  27   3      175.86      138.36     79.34 o 
   1  29   3     1677.32     1598.26     93.12 o 
   3  29   3     2262.50     2250.23     94.32 o 
   5  29   3     2039.60     1894.68     90.64 o 
   7  29   3     1482.79     1327.13     99.53 o 
   9  29   3     1838.10     1661.69     83.77 o 
  11  29   3     1049.62     1082.94     94.85 o 
  13  29   3      103.48      113.35     49.43 o 
  15  29   3      438.82      320.93     55.57 o 
  17  29   3      167.75      152.64     55.45 o 
  19  29   3      370.74      327.45     58.74 o 
  21  29   3      266.47      236.81     60.95 o 
  23  29   3      468.03      446.54     67.88 o 
  25  29   3      415.85      475.50     72.81 o 
  27  29   3      890.51      915.50     86.87 o 
  29  29   3      640.89      598.61     87.27 o 
  31  29   3      265.80      189.79     88.16 o 
   1  31   3      378.14      380.00     49.76 o 
   3  31   3     4076.03     4022.13    167.47 o 
   5  31   3      530.27      555.33     56.30 o 
   7  31   3      145.56      148.79     47.05 o 
   9  31   3       76.23       83.52     45.84 o 
  11  31   3      658.03      570.56     62.24 o 
  13  31   3      921.85      712.34     75.94 o 
  15  31   3     2953.01     3121.42    178.28 o 
  17  31   3     4104.51     4709.13    231.68 o 
  19  31   3      396.97      276.95     59.69 o 
  21  31   3      811.76      617.51     70.71 o 
  23  31   3       83.76      -53.33     60.87 o 
  25  31   3      199.92      154.18     67.95 o 
  27  31   3      318.06      423.32     76.19 o 
  29  31   3       29.50       24.25     75.87 o 
   1  33   3     1070.32     1048.61     89.76 o 
   3  33   3      274.39      199.65     49.95 o 
   5  33   3      400.59      480.04     57.21 o 
   7  33   3      523.99      499.37     57.28 o 
   9  33   3      209.37      157.08     51.14 o 
  11  33   3      156.08      144.42     51.25 o 
  13  33   3      744.78      714.97     69.91 o 
  15  33   3      329.58      260.97     59.47 o 
  17  33   3     2032.12     2238.16    122.20 o 
  19  33   3      912.12     1004.65    108.98 o 
  21  33   3       94.25       81.48     61.31 o 
  23  33   3      132.59       12.74     63.98 o 
  25  33   3      763.20      799.22     92.31 o 
  27  33   3      398.16      425.83     80.05 o 
  29  33   3      736.95      698.81    111.13 o 
   1  35   3     1995.55     2047.37    110.30 o 
   3  35   3     1003.09     1047.13     72.37 o 
   5  35   3     1103.01      870.35     65.34 o 
   7  35   3     1147.46     1213.91     78.34 o 
   9  35   3      196.98      224.97     57.35 o 
  11  35   3     1016.60     1044.42    112.20 o 
  13  35   3     3898.47     4081.10    221.23 o 
  15  35   3     2241.24     2390.77    166.59 o 
  17  35   3     4365.60     5022.34    227.58 o 
  19  35   3      197.29      195.57     61.88 o 
  21  35   3       32.46       31.89     59.36 o 
  23  35   3      495.92      416.18     73.98 o 
  25  35   3     1193.73     1414.24    118.61 o 
  27  35   3       71.35      174.96     78.06 o 
   1  37   3      394.10      415.75     60.46 o 
   3  37   3      834.95      896.96     77.24 o 
   5  37   3     1374.30     1426.17     93.95 o 
   7  37   3      132.44      171.85     52.90 o 
   9  37   3     2087.06     2427.90    148.52 o 
  11  37   3     1830.28     1785.38    114.41 o 
  13  37   3     1306.87     1296.94    128.18 o 
  15  37   3      555.67      582.62     77.47 o 
  17  37   3       23.37       84.77     64.29 o 
  19  37   3      161.83      235.49     69.28 o 
  21  37   3     1150.50      976.80     86.06 o 
  23  37   3      518.67      374.04     72.03 o 
  25  37   3       13.50       55.85     72.01 o 
   1  39   3      665.17      639.37     68.96 o 
   3  39   3     1754.14     1679.50     99.74 o 
   5  39   3      827.57      942.55     73.04 o 
   7  39   3       44.08      130.86     54.72 o 
   9  39   3      819.23      949.99     97.17 o 
  11  39   3      281.30      247.77     63.60 o 
  13  39   3     1080.12     1051.15     85.94 o 
  15  39   3     1043.91      879.83     82.98 o 
  17  39   3      425.03      493.45     76.76 o 
  19  39   3      386.88      425.81     78.15 o 
  21  39   3      492.31      573.08     78.99 o 
  23  39   3      193.05      129.10     72.04 o 
  25  39   3     3060.83     2974.60    191.65 o 
   1  41   3      141.39      181.63     58.52 o 
   3  41   3      913.63     1137.40     83.25 o 
   5  41   3      336.65      377.15     64.11 o 
   7  41   3     1067.22     1215.87     98.76 o 
   9  41   3     1837.33     1769.24    122.03 o 
  11  41   3      623.94      708.88     79.03 o 
  13  41   3      579.68      660.87     81.04 o 
  15  41   3       47.73       91.65     67.06 o 
  17  41   3       11.33       47.66     68.02 o 
  19  41   3       50.82       39.86     73.42 o 
  21  41   3     1385.59     1726.63    136.61 o 
  23  41   3      654.33      821.90    123.45 o 
   1  43   3      450.35      348.02     67.57 o 
   3  43   3      195.75      243.36     62.90 o 
   5  43   3     1513.04     1714.62     96.28 o 
   7  43   3     1633.33     1906.19    122.45 o 
   9  43   3     1235.18     1446.82     96.44 o 
  11  43   3     1058.07     1064.32     92.93 o 
  13  43   3      154.21       86.88     68.58 o 
  15  43   3      111.28       62.87     68.83 o 
  17  43   3      829.77      857.99     92.25 o 
  19  43   3     1271.92     1286.63    151.49 o 
  21  43   3     1040.09     1016.73    115.11 o 
   1  45   3       48.45        2.69     63.21 o 
   3  45   3      342.87      264.24     67.21 o 
   5  45   3     2792.63     3361.94    205.49 o 
   7  45   3      344.23      394.54     69.94 o 
   9  45   3     1864.68     1821.98    106.62 o 
  11  45   3      610.19      639.62     82.35 o 
  13  45   3     1108.81     1213.48    107.57 o 
  15  45   3      103.26       60.37     76.46 o 
  17  45   3       15.77      -12.80     77.59 o 
  19  45   3     1975.55     2699.68    252.92 o 
   1  47   3      128.94       36.33     67.93 o 
   3  47   3     1065.95     1049.00    109.40 o 
   5  47   3      825.14      887.33     83.81 o 
   7  47   3      933.22      925.03     90.48 o 
   9  47   3       23.08      104.44     68.76 o 
  11  47   3     2137.35     2411.00    181.02 o 
  13  47   3      363.06      529.87     86.47 o 
  15  47   3      201.99      125.16     80.42 o 
   1  49   3      927.18     1044.81     94.12 o 
   3  49   3      552.62      738.02     88.00 o 
   5  49   3      109.13      139.26     68.96 o 
   7  49   3      921.15     1072.67    110.30 o 
   9  49   3        6.57       85.25     74.86 o 
  11  49   3      335.26      344.72     85.96 o 
  13  49   3      809.44      829.88    102.06 o 
   1  51   3      408.79      361.43     83.78 o 
   3  51   3      542.32      664.63     90.76 o 
   5  51   3      315.40      323.85     83.75 o 
   7  51   3      339.99      385.75     88.30 o 
   9  51   3      632.54      475.72    100.41 o 
   0   0   4    28656.63    28871.02   2537.90 o 
   4   0   4      759.90      778.43    106.11 o 
   8   0   4     4265.79     4940.75    267.91 o 
  12   0   4     2029.63     2066.70    215.73 o 
  16   0   4    36203.36    42120.96   2151.84 o 
  20   0   4       89.20      103.60     75.90 o 
  24   0   4     2611.60     2256.70    155.06 o 
  28   0   4      824.38      769.08    123.99 o 
   2   2   4      147.02      123.34     45.35 o 
   4   2   4       50.14      100.08     46.35 o 
   6   2   4      349.22      287.48     63.93 o 
   8   2   4      760.23      871.47     86.03 o 
  10   2   4      319.57      256.60     68.75 o 
  12   2   4      547.10      525.45     83.02 o 
  14   2   4      585.73      517.07    100.02 o 
  16   2   4      345.72      435.34     67.32 o 
  18   2   4     1158.36     1254.43     89.66 o 
  20   2   4      230.03      234.87     56.28 o 
  22   2   4        1.73       10.65     52.54 o 
  24   2   4       25.00       80.55     58.16 o 
  26   2   4      355.42      273.62     67.76 o 
  28   2   4      246.26      267.85     74.92 o 
  30   2   4     2470.07     2324.78    140.59 o 
   0   4   4      611.62      580.50     72.25 o 
   2   4   4       39.93       52.98     42.74 o 
   4   4   4     1542.20     1693.86     89.27 o 
   6   4   4        4.04       -9.48     53.98 o 
   8   4   4      165.76      157.34     63.22 o 
  10   4   4      573.37      494.98     77.19 o 
  12   4   4     1816.90     1924.97    120.65 o 
  14   4   4       57.96       42.54     52.81 o 
  16   4   4     1811.51     1734.59     97.65 o 
  18   4   4     1044.78     1008.07     73.54 o 
  20   4   4     1797.83     1518.62     91.37 o 
  22   4   4      467.06      358.95     64.46 o 
  24   4   4       39.03      124.16     60.77 o 
  26   4   4       75.33      168.23     66.22 o 
  28   4   4     1024.43      744.54     80.09 o 
  30   4   4      324.08      301.64     75.20 o 
   2   6   4      573.19      551.21     58.81 o 
   4   6   4      197.59      149.13     58.26 o 
   6   6   4      369.26      334.02     66.89 o 
   8   6   4     2450.14     2499.78    164.93 o 
  10   6   4      132.21      134.75     70.50 o 
  12   6   4      279.62      294.26     78.50 o 
  14   6   4     1239.99     1145.28     85.93 o 
  16   6   4     2917.17     3070.68    142.08 o 
  18   6   4     1166.23     1157.55     78.84 o 
  20   6   4      222.62      176.19     58.53 o 
  22   6   4      328.82      241.95     64.65 o 
  24   6   4      167.00      170.39     64.92 o 
  26   6   4       51.31       98.15     65.97 o 
  28   6   4      263.99      290.93     74.43 o 
  30   6   4     2013.73     1686.55    105.14 o 
   0   8   4     1085.45     1083.23    124.48 o 
   2   8   4      107.91      105.66     56.93 o 
   4   8   4      243.04      208.49     64.20 o 
   6   8   4      548.00      541.18     81.16 o 
   8   8   4      921.00      915.48    110.51 o 
  10   8   4      497.40      532.73     86.08 o 
  12   8   4      162.39      197.50     74.07 o 
  14   8   4     1691.02     1806.12    104.07 o 
  16   8   4     1669.95     1717.79    123.08 o 
  18   8   4        4.75       63.34     53.35 o 
  20   8   4      814.90      786.76     76.07 o 
  22   8   4      273.43      181.45     62.25 o 
  24   8   4      103.75      104.83     63.63 o 
  26   8   4      122.27      154.23     68.65 o 
  28   8   4      298.17      278.39     70.67 o 
  30   8   4     1311.79     1175.04    100.38 o 
   2  10   4     2049.12     2040.08    176.57 o 
   4  10   4     1874.91     1965.58    122.81 o 
   6  10   4      233.72      115.98     73.30 o 
   8  10   4      644.15      511.12     95.65 o 
  10  10   4       98.20       60.70     70.23 o 
  12  10   4      369.95      392.60     71.66 o 
  14  10   4     3463.52     3612.68    178.47 o 
  16  10   4      208.75      157.93     64.00 o 
  18  10   4     1026.59     1046.33     76.02 o 
  20  10   4      283.78      171.68     61.00 o 
  22  10   4      200.37      108.90     60.82 o 
  24  10   4       97.53       57.23     64.29 o 
  26  10   4      121.02      135.83     71.43 o 
  28  10   4      313.26      363.71     73.65 o 
  30  10   4      139.33      400.02    151.90 o 
   0  12   4       46.82      -37.75     99.67 o 
   2  12   4      395.49      360.37     73.97 o 
   4  12   4      676.39      698.03     85.57 o 
   6  12   4     1012.19     1056.45    103.56 o 
   8  12   4       40.92       71.96     79.53 o 
  10  12   4      302.74      178.22     72.83 o 
  12  12   4      370.94      358.21     85.72 o 
  14  12   4      991.17     1019.31     91.80 o 
  16  12   4      188.83      164.01     65.68 o 
  18  12   4      494.11      423.17     65.59 o 
  20  12   4       58.24       25.92     58.93 o 
  22  12   4      276.83      251.73     64.92 o 
  24  12   4      264.45      161.12     70.28 o 
  26  12   4      192.96      130.89     74.08 o 
  28  12   4      409.43      354.73     78.37 o 
   2  14   4      266.88      250.63     72.50 o 
   4  14   4      820.87      823.91     90.48 o 
   6  14   4      522.99      509.00     92.97 o 
   8  14   4      447.09      619.18    101.14 o 
  10  14   4     4270.76     4300.72    177.75 o 
  12  14   4      575.39      539.42     77.19 o 
  14  14   4      694.74      701.26     88.55 o 
  16  14   4      115.64      119.03     58.58 o 
  18  14   4       39.60       68.23     59.96 o 
  20  14   4      417.36      383.10     71.55 o 
  22  14   4      149.15      142.42     71.69 o 
  24  14   4      195.50      119.05     76.10 o 
  26  14   4     1035.72      932.94     94.16 o 
  28  14   4      286.49      212.81     80.83 o 
   0  16   4       27.46       51.31    110.56 o 
   2  16   4      988.06     1042.01    145.89 o 
   4  16   4     1230.09     1241.01    120.75 o 
   6  16   4     2305.93     2551.35    249.91 o 
   8  16   4     6907.81     7223.16    431.09 o 
  10  16   4     1299.95     1132.51     98.87 o 
  12  16   4      399.19      369.55     78.34 o 
  14  16   4      167.95      137.38     67.13 o 
  16  16   4       56.60      -49.48     58.74 o 
  18  16   4      702.45      759.19     82.91 o 
  20  16   4      481.72      426.17     76.84 o 
  22  16   4      181.55      105.28     72.64 o 
  24  16   4      444.52      485.21     91.70 o 
  26  16   4      255.54      179.27     83.02 o 
  28  16   4      115.90       29.06     75.73 o 
   2  18   4       44.87       99.55     80.70 o 
   4  18   4     3139.34     3259.09    195.85 o 
   6  18   4    11947.60    13897.59    620.05 o 
   8  18   4      254.12      309.57    115.88 o 
  10  18   4     2391.69     2384.26    138.58 o 
  12  18   4      820.92      752.89     82.20 o 
  14  18   4      204.63      115.10     61.48 o 
  16  18   4      225.88      116.16     61.60 o 
  18  18   4       77.22      157.50     66.45 o 
  20  18   4       98.04       70.58     67.86 o 
  22  18   4     2019.42     1960.50    127.36 o 
  24  18   4      190.18      236.47     79.93 o 
  26  18   4       33.91      -31.87     81.37 o 
  28  18   4       51.33       72.15    109.69 o 
   0  20   4     4160.52     4014.29    680.20 o 
   2  20   4      921.88      919.08    123.70 o 
   4  20   4     2101.66     2542.56    161.31 o 
   6  20   4     3394.07     3661.79    172.92 o 
   8  20   4     6736.12     7236.03    255.65 o 
  10  20   4     1331.20     1296.96    101.62 o 
  12  20   4     6709.32     7094.47    236.86 o 
  14  20   4     1713.24     1671.15     97.19 o 
  16  20   4      979.36     1118.15    111.87 o 
  18  20   4       25.85       25.59     63.08 o 
  20  20   4     1011.96     1006.62     95.06 o 
  22  20   4      584.47      489.94     85.41 o 
  24  20   4     1350.86     1437.36    117.07 o 
  26  20   4      311.99      126.52     77.68 o 
   2  22   4     2652.39     2743.03    145.15 o 
   4  22   4      448.29      322.77     59.41 o 
   6  22   4     4095.92     4437.17    184.18 o 
   8  22   4      217.49      176.47     58.57 o 
  10  22   4      456.68      461.51     68.40 o 
  12  22   4     1682.41     1612.67    123.81 o 
  14  22   4      702.41      856.70     83.46 o 
  16  22   4       61.04       72.66     60.25 o 
  18  22   4      607.43      560.03     82.78 o 
  20  22   4       51.76       80.31     73.64 o 
  22  22   4     1019.34      957.20     97.28 o 
  24  22   4       86.19       60.13     78.60 o 
  26  22   4      322.95      231.76     83.18 o 
   0  24   4      344.72      245.90     86.67 o 
   2  24   4     3536.66     3462.90    141.33 o 
   4  24   4      649.28      702.25     83.42 o 
   6  24   4      378.14      376.43     66.41 o 
   8  24   4     5258.40     5537.38    210.24 o 
  10  24   4      668.20      652.90     77.71 o 
  12  24   4      497.03      378.23     70.59 o 
  14  24   4     1266.34     1179.00     95.63 o 
  16  24   4      400.52      342.72     76.93 o 
  18  24   4      370.59      312.38     78.92 o 
  20  24   4      202.24      237.74     77.44 o 
  22  24   4      356.80      235.30     80.91 o 
  24  24   4      858.43      813.73    112.25 o 
   2  26   4      271.44      302.23     63.68 o 
   4  26   4       54.06       26.94     54.85 o 
   6  26   4     1541.81     1477.95     99.41 o 
   8  26   4      777.93      666.36     76.64 o 
  10  26   4      674.07      595.96     83.15 o 
  12  26   4      523.44      456.80     75.63 o 
  14  26   4     1001.99     1040.28     93.63 o 
  16  26   4     1340.82     1353.10    122.43 o 
  18  26   4      164.97      250.67     72.81 o 
  20  26   4      124.45       88.64     74.72 o 
  22  26   4      164.62      201.72     87.70 o 
  24  26   4     1082.29     1017.22    107.03 o 
   0  28   4     2282.35     2203.96    170.17 o 
   2  28   4      332.64      330.17     64.88 o 
   4  28   4     1049.61     1017.96     87.19 o 
   6  28   4       99.14       57.16     61.87 o 
   8  28   4      433.18      430.56     79.59 o 
  10  28   4     1729.78     1746.43    110.59 o 
  12  28   4       65.89       37.25     66.56 o 
  14  28   4      442.82      310.63     78.06 o 
  16  28   4     1031.03      843.03     95.30 o 
  18  28   4      137.54       85.32     70.73 o 
  20  28   4      414.24      421.04     79.58 o 
  22  28   4      432.84      370.12     95.84 o 
   2  30   4      513.64      539.98     76.09 o 
   4  30   4      243.92      162.98     68.32 o 
   6  30   4      655.66      652.30     83.87 o 
   8  30   4      314.56      426.11     79.00 o 
  10  30   4      175.79      223.69     75.95 o 
  12  30   4      609.14      578.81     83.37 o 
  14  30   4      836.24      742.11     91.28 o 
  16  30   4      310.68      428.44     82.77 o 
  18  30   4      669.77      685.90    100.38 o 
  20  30   4      218.96      237.84     91.37 o 
  22  30   4       58.54       66.11     83.14 o 
   0  32   4      248.29      197.91     97.59 o 
   2  32   4       53.42       18.69     62.41 o 
   4  32   4      314.52      310.77     74.22 o 
   6  32   4       71.45       55.90     68.28 o 
   8  32   4      286.11      266.92     74.89 o 
  10  32   4      209.74      288.86     82.04 o 
  12  32   4      529.06      605.32     92.90 o 
  14  32   4       66.68       60.14     73.05 o 
  16  32   4      424.54      418.80     85.38 o 
  18  32   4      151.36      126.59     82.55 o 
  20  32   4      693.80      700.74     98.57 o 
   2  34   4      641.00      775.48     91.32 o 
   4  34   4       78.42       71.82     73.26 o 
   6  34   4      235.97      206.98     80.61 o 
   8  34   4      703.25      782.17     96.85 o 
  10  34   4      662.41      672.27     95.38 o 
  12  34   4      365.86      396.19     87.15 o 
  14  34   4      124.42      127.64     77.55 o 
  16  34   4      262.80      294.64     88.90 o 
  18  34   4      350.48      323.19     96.60 o 
   0  36   4     3758.14     4507.89    274.12 o 
   2  36   4       45.22       89.67     75.21 o 
   4  36   4      231.80      236.08     81.14 o 
   6  36   4      128.73      129.70     76.69 o 
   8  36   4      151.73      167.66     78.96 o 
  10  36   4      112.83      161.47     84.17 o 
  12  36   4     1157.86     1256.61    125.76 o 
  14  36   4      908.09      919.03    153.47 o 
  16  36   4     1118.53     1243.15    146.22 o 
   2  38   4      320.36      446.20     86.57 o 
   4  38   4       96.80      231.66     82.61 o 
   6  38   4      417.52      320.07     86.36 o 
   8  38   4      164.27      540.97    168.63 o 
  10  38   4     1071.64      931.74    117.01 o 
  12  38   4      734.89      788.56    105.32 o 
  14  38   4      273.36      360.12     96.77 o 
   0  40   4      906.88      828.32    165.36 o 
   2  40   4      380.26      308.88     99.06 o 
   4  40   4      848.28      815.61    128.13 o 
   6  40   4      417.56      496.18    106.16 o 
   8  40   4      624.09      419.74    104.42 o 
  10  40   4     1571.72     1971.24    165.27 o 
  12  40   4      898.64      651.88    323.30 o 
   2  42   4      732.70      639.18    118.12 o 
   4  42   4      719.07      967.03    124.09 o 
   6  42   4       83.80      -31.87     89.80 o 
   1   1   5      340.65      528.94    380.29 o 
   3   1   5      193.94      436.82    180.50 o 
   5   1   5      410.78      294.90    117.72 o 
   7   1   5      220.69      168.88    110.55 o 
   9   1   5      227.04      124.02    107.90 o 
  11   1   5       46.35      146.67    109.31 o 
  13   1   5      776.21      813.00    138.55 o 
  15   1   5     1101.84     1000.15    142.59 o 
  17   1   5      503.66      405.83    122.10 o 
  19   1   5      453.21      330.74    121.90 o 
   1   3   5       13.43       66.24    154.23 o 
   3   3   5       64.59      144.63    120.57 o 
   5   3   5       79.45      159.87    122.57 o 
   7   3   5      136.48       23.82    111.05 o 
   9   3   5      144.85      224.65    121.28 o 
  11   3   5      820.01      777.75    144.23 o 
  13   3   5      861.51      713.02    147.46 o 
  15   3   5     1324.48     1355.54    179.16 o 
  17   3   5      164.43      193.75    152.64 o 
  19   3   5      294.75      254.71    162.83 o 
   1   5   5      239.70      101.27    115.88 o 
   3   5   5     2464.06     2574.99    171.13 o 
   5   5   5      901.97     1021.12    132.95 o 
   7   5   5      237.11      187.39    103.94 o 
   9   5   5      281.88      316.27    108.67 o 
  11   5   5      198.42      290.37    115.41 o 
  13   5   5     2506.27     2592.11    205.15 o 
  15   5   5     1325.50     1485.06    238.58 o 
  17   5   5      556.70      559.30    158.42 o 
  19   5   5      826.66      826.02    194.18 o 
   1   7   5      145.88      169.67    123.08 o 
   3   7   5      342.95      397.21    113.18 o 
   5   7   5      866.78      938.22    132.87 o 
   7   7   5      757.62      976.02    128.81 o 
   9   7   5       26.29      130.99    102.68 o 
  11   7   5     2956.99     3193.55    240.75 o 
  13   7   5     1616.82     1434.21    166.21 o 
  15   7   5      156.70      257.21    115.59 o 
  17   7   5      144.00      123.94    113.72 o 
   1   9   5      779.93      621.14    116.82 o 
   3   9   5      172.31      290.06    112.65 o 
   5   9   5     1772.99     1759.01    166.29 o 
   7   9   5      158.60      -42.48    101.74 o 
   9   9   5      229.55       84.20    106.84 o 
  11   9   5      208.04      157.98    113.21 o 
  13   9   5      410.80      307.77    117.45 o 
  15   9   5      657.55     1026.30    145.16 o 
  17   9   5      652.95      707.34    137.89 o 
   1  11   5      113.48       41.15    104.70 o 
   3  11   5       99.41      189.75    105.61 o 
   5  11   5      211.10       10.39    117.79 o 
   7  11   5      801.32      805.13    137.01 o 
   9  11   5     2205.73     2666.75    183.63 o 
  11  11   5      775.08      629.27    130.53 o 
  13  11   5      442.01      501.85    125.83 o 
  15  11   5      122.79      218.81    120.08 o 
  17  11   5      125.02      254.67    123.80 o 
   1  13   5       24.36      -44.58    103.25 o 
   3  13   5        9.16       99.87    105.36 o 
   5  13   5       13.39       86.75    107.74 o 
   7  13   5      304.29      153.26    122.76 o 
   9  13   5     3509.67     3696.01    214.07 o 
  11  13   5     1855.77     2070.02    178.12 o 
  13  13   5        6.59      265.16    121.47 o 
  15  13   5      380.83      383.59    130.99 o 
  17  13   5      128.01       80.17    169.09 o 
   1  15   5      753.13      697.30    126.23 o 
   3  15   5      480.13      510.14    135.33 o 
   5  15   5      971.43     1048.77    150.27 o 
   7  15   5     2786.46     2883.02    208.05 o 
   9  15   5     1265.45     1581.58    185.06 o 
  11  15   5     2380.27     2732.45    219.64 o 
  13  15   5      111.25      166.67    142.76 o 
  15  15   5      117.82      293.58    148.38 o 
   1  17   5       14.74       41.84    105.83 o 
   3  17   5       11.66       61.20    112.33 o 
   5  17   5      298.10      232.70    130.51 o 
   7  17   5     3504.41     3666.98    239.24 o 
   9  17   5      428.43      258.61    141.59 o 
  11  17   5       89.62      230.00    157.40 o 
  13  17   5      631.73     1159.07    202.31 o 
  15  17   5        8.35      -27.15    197.15 o 
   1  19   5       42.84      -40.50    107.93 o 
   3  19   5      435.44      337.52    121.80 o 
   5  19   5      226.12      212.07    128.28 o 
   7  19   5      100.96       56.73    125.13 o 
   9  19   5      694.35      486.25    148.68 o 
  11  19   5      459.65      123.69    158.04 o 
  13  19   5      405.09      617.71    181.87 o 
   1  21   5       53.40      -11.00    108.37 o 
   3  21   5      763.91      794.96    137.98 o 
   5  21   5      694.80      899.04    154.51 o 
   7  21   5      204.04      178.93    159.19 o 
   9  21   5      164.13      133.33    143.27 o 
  11  21   5      549.66      619.44    148.20 o 
   1  23   5      189.38      124.49    112.20 o 
   3  23   5      392.00      347.71    124.57 o 
   5  23   5      221.81      332.67    144.86 o 
   7  23   5      709.91      580.42    156.89 o 
   9  23   5      580.44      642.94    159.47 o 
   1  25   5       84.24       -9.00    130.11 o 
   3  25   5      291.04      199.08    137.86 o 
   5  25   5       86.64      208.61    158.42 o 
   7  25   5      196.01      368.97    180.42 o 
   1  27   5       59.34       94.88    163.42 o 
   3  27   5        0.33      -60.37    177.32 o 
                                                 
